# Supplementary material for: Towards helical-chirality-controlled molecular motors
Source: Chem Sci. 2026 Apr 29;17(25):12377–84. doi: 10.1039/d6sc00373g (PMC13174676; doi:10.1039/d6sc00373g)
Supplement: SC-017-D6SC00373G-s002 [file SC-017-D6SC00373G-s002.zip]

Archive with 10 entries (9 files):
- XYZ-coordinates/
- XYZ-coordinates/ketone-11.xyz
- XYZ-coordinates/ketone-5.xyz
- XYZ-coordinates/M1.xyz
- XYZ-coordinates/M2.xyz
- XYZ-coordinates/M3.xyz
- XYZ-coordinates/MA.xyz
- XYZ-coordinates/MB.xyz
- XYZ-coordinates/MC.xyz
- XYZ-coordinates/MD.xyz
