# Supplementary material for: Towards helical-chirality-controlled molecular motors
Source: Chem Sci. 2026 Apr 29;17(25):12377–84. doi: 10.1039/d6sc00373g (PMC13174676; doi:10.1039/d6sc00373g)
Supplement: SC-017-D6SC00373G-s002 [file SC-017-D6SC00373G-s002.zip › XYZ-coordinates/ketone-11.xyz]

(P)-11
Final Gibbs free energy: -1075.14961755 Eh

43

  O   -4.56697047234426      2.25784037054275     -4.55577488297892
  C   -4.02229347366177      1.58697804673162     -3.69055299765326
  C   -3.20859094205758      0.36238979483672     -3.88743723070857
  C   -2.87387558276640     -0.15925251624574     -2.63482859231629
  C   -2.41240917859504     -1.50278221712650     -2.55483892778519
  C   -2.45810028758995     -2.33671375208287     -1.39167238840951
  C   -1.83691332275078     -3.56929087859188     -1.43774266314544
  C   -1.20214505622688     -4.05080855555698     -2.59880764492306
  C   -1.28826849159501     -3.33875798121914     -3.76796808902413
  C   -1.93398971845332     -2.07947020467014     -3.79203323819338
  C   -2.15377301840219     -1.42892765602877     -5.03250819229975
  C   -2.86804367121367     -0.25527057651944     -5.09296460385825
  C   -3.18664505133682      0.88857274958944     -1.61516275508153
  C   -4.03436541578711      1.82812201154976     -2.22780416933104
  C   -4.66243628701913      2.85368950483155     -1.53399207395406
  C   -4.44550055031268      2.93578114465001     -0.17062039231619
  C   -3.48186330570621      2.11653887800256      0.44937062423444
  C   -2.73495309039509      1.14522198927387     -0.30335935307031
  C   -1.54957947704721      0.57468833772462      0.31099130066994
  C   -1.34877196955109      0.73657256628012      1.71183240502795
  C   -0.22287367272647      0.15464937015904      2.32684869715295
  C   0.72083465444527     -0.52152276126542      1.57989463164084
  C   0.57522177018027     -0.59931951504351      0.18760744484429
  C   -0.53554129137762     -0.05851182394067     -0.43246388053822
  C   -2.25060638856791      1.55038952386790      2.46792327016792
  C   -3.23577912601964      2.25249098257477      1.85236662116363
  C   -3.28197411719308     -2.00298658310718     -0.17510072530173
  H   -1.88208691256117     -4.20885744617922     -0.55904941774573
  H   -0.71196854902343     -5.02006844427812     -2.57972846855462
  H   -0.89760930971140     -3.74235937113287     -4.69837411788594
  H   -1.79042864385575     -1.90782694992353     -5.93784443416658
  H   -3.13072571116992      0.20859252483471     -6.03953564835119
  H   -5.32458832017757      3.54284026797538     -2.05067782216807
  H   -4.97808244937676      3.66331399999690      0.43563383330627
  H   -0.09660839557239      0.27229210254160      3.40030310153831
  H   1.58929843687781     -0.96026711483484      2.06270144222538
  H   1.34348087998256     -1.07811377136158     -0.41292594985736
  H   -0.60748991267058     -0.10010937382458     -1.51230650970498
  H   -2.08552213996157      1.64944263577980      3.53798214032188
  H   -3.86200563002441      2.93893971949456      2.41626778002443
  H   -4.06452484781590     -1.27514581464235     -0.39715492871332
  H   -2.67579628667589     -1.60354240485677      0.64345670187190
  H   -3.76049567419222     -2.91691080880557      0.18926010384654


(M)-11
Final Gibbs free energy: -1075.14960994 Eh

43

  O   -5.43745597655886      1.07122298342216     -4.17408728390805
  C   -4.51751516113749      0.80413949483879     -3.41405080889609
  C   -3.51870860447562     -0.28266937635909     -3.56423289675689
  C   -2.57244747350297     -0.16517718419148     -2.54261217854350
  C   -1.33509487184597     -0.85569303261241     -2.67309361716761
  C   -0.11391766798050     -0.52133301052990     -2.00486979825450
  C   0.96141720461607     -1.37956839206731     -2.12439636276525
  C   0.91263977094381     -2.54353756272165     -2.91493114785874
  C   -0.19043567737264     -2.79504525649643     -3.69044172201510
  C   -1.31619917237628     -1.93939931380140     -3.63091221345017
  C   -2.38278500160846     -2.12047204093050     -4.54732936816633
  C   -3.44078621641597     -1.24235170421652     -4.57628950063089
  C   -3.11848739722673      0.79326938561160     -1.53375557124199
  C   -4.16837928900747      1.49624519018726     -2.15006734619470
  C   -4.79921858786827      2.58724536358461     -1.56710512394745
  C   -4.35346074043985      3.00086703694849     -0.32491337060578
  C   -3.41800695015959      2.22883616772275      0.39146195631431
  C   -2.86860265328114      1.02170553134981     -0.16404843687369
  C   -2.17662526371701      0.11404794425301      0.73298889625458
  C   -1.78624810170390      0.57716627549259      2.02209130646309
  C   -1.07960633368597     -0.28119644129908      2.88701616203651
  C   -0.81126266016170     -1.58610125705911      2.52497704288441
  C   -1.27896713975832     -2.07348538912644      1.29641347302608
  C   -1.95108454894283     -1.24034096839115      0.42178574333868
  C   -2.17958114717382      1.88299522441878      2.45502465446046
  C   -3.00554916915362      2.64748636779570      1.69608971811083
  C   0.10669881534046      0.79454261297241     -1.30437277058497
  H   1.89291092398928     -1.12003837251637     -1.62621326100818
  H   1.77933342647587     -3.19671255207140     -2.96327773461245
  H   -0.20568659645360     -3.62918489227802     -4.38682370281856
  H   -2.31808254515126     -2.93816760199837     -5.26032247759795
  H   -4.21909416299048     -1.30586362585269     -5.33143910467351
  H   -5.59295741041351      3.11049089718038     -2.09298085274378
  H   -4.75028583491018      3.90010320884883      0.13831021963520
  H   -0.77273372135025      0.09614178394125      3.85941008625934
  H   -0.27233704150378     -2.24228400315975      3.20235823497587
  H   -1.12351292440501     -3.11528363099697      1.03071129012138
  H   -2.33320446628151     -1.64891829130927     -0.50561490408204
  H   -1.85926316272255      2.22142778219178      3.43736748677759
  H   -3.37427627161213      3.60024383892739      2.06728304422223
  H   -0.60952622967252      1.55505072549587     -1.61983011078258
  H   1.11228860281062      1.15534500401440     -1.54048759358732
  H   0.04012742884572      0.70217108078746     -0.21620005511246

TS-enantiomerization(P/M)-11
Final Gibbs free energy: -1075.09477141 Eh

43

  O   -4.04378637542799      1.22518950641231     -2.42500644496816
  C   -3.00484064062218      0.90792971863560     -1.86516432986428
  C   -2.03198947105836     -0.12226760772795     -2.28063772223591
  C   -1.09779605519178     -0.35222762653349     -1.26621633064163
  C   0.02249247165910     -1.19279207897568     -1.60382591669091
  C   0.83622782552331     -1.99437950834181     -0.74080845452817
  C   2.08010233084023     -2.40952104468051     -1.17845955676368
  C   2.51140751920423     -2.20812428235271     -2.50181212466503
  C   1.61125942289707     -1.73938676630068     -3.42497886871095
  C   0.33533365269011     -1.27937747414879     -3.01682378304645
  C   -0.63465146293738     -0.96191217256199     -3.99805853106510
  C   -1.86612222927567     -0.49276100175700     -3.62041921870163
  C   -1.32498052636602      0.73929983872090     -0.20980550201226
  C   -2.38438891322883      1.53730101357701     -0.68353292085385
  C   -2.59058080672021      2.86668905111292     -0.33731045762562
  C   -1.60847601722402      3.49411850957019      0.40448872330099
  C   -0.56694294598377      2.73482624381601      0.96033735846862
  C   -0.54035517637971      1.30006516461056      0.83662044831951
  C   0.23171093080510      0.61430034172711      1.85631197966459
  C   1.30207224778627      1.29212594481682      2.51011042397445
  C   2.02738691392834      0.63125431202637      3.51690007658769
  C   1.61837444299708     -0.60639170231760      3.98224593376053
  C   0.45286218916155     -1.18635348914089      3.46972049600643
  C   -0.22024736801843     -0.58657102045119      2.41835114250143
  C   1.48079816988185      2.69498487042783      2.28305201959806
  C   0.51420528829923      3.39379137242592      1.63641438422043
  C   0.25278062622402     -2.70135507905703      0.45006460482745
  H   2.69134507841375     -3.01119103293496     -0.50877422941691
  H   3.49961621995976     -2.53855854790914     -2.80838343627811
  H   1.84558130370492     -1.73711568788410     -4.48618444475409
  H   -0.38136604589173     -1.10017711709189     -5.04571257046226
  H   -2.64314653679515     -0.26137572079623     -4.34320400621877
  H   -3.42325937012398      3.41444842876453     -0.76936846644447
  H   -1.61780374700721      4.57035304224171      0.55345851186997
  H   2.86661396348314      1.14418888489380      3.98015953515343
  H   2.16165063962292     -1.09269917843899      4.78741444529040
  H   0.06777828436358     -2.10634799259576      3.90058825057054
  H   -1.15313507720389     -1.00605892955198      2.06165138868527
  H   2.31726900902960      3.20284340725481      2.75620839940413
  H   0.54344162944020      4.47971002382176      1.60000495507068
  H   -0.75605539758092     -2.36621069668647      0.67706559815118
  H   0.18277521334386     -3.76346457313949      0.18245712414655
  H   0.87664878977801     -2.62913934347984      1.34145151637591
