# Supplementary material for: Towards helical-chirality-controlled molecular motors
Source: Chem Sci. 2026 Apr 29;17(25):12377–84. doi: 10.1039/d6sc00373g (PMC13174676; doi:10.1039/d6sc00373g)
Supplement: SC-017-D6SC00373G-s002 [file SC-017-D6SC00373G-s002.zip › XYZ-coordinates/ketone-5.xyz]

(P)-5
Final Gibbs free energy: -1035.87934929 Eh

40

  O   -4.44769889629341      2.33063192321023     -4.59492598410639
  C   -3.91853025183156      1.64223142225205     -3.73442082526973
  C   -3.13352546346771      0.39883976620837     -3.93402017969043
  C   -2.76648612257275     -0.10304476463971     -2.68503126602241
  C   -2.35076757939770     -1.45416109508344     -2.58737549551705
  C   -2.25811539741125     -2.17306747310317     -1.36818616361165
  C   -1.85568642543692     -3.48550786597140     -1.35212442408861
  C   -1.51143676280994     -4.14638851046670     -2.55220658182732
  C   -1.63692576020071     -3.49887262308508     -3.75643059510111
  C   -2.09145027442240     -2.15812284031344     -3.81866280607670
  C   -2.34557637282566     -1.54262590753050     -5.06949512806868
  C   -2.91671129592348     -0.29188047907901     -5.13048585658647
  C   -3.11268517255634      0.91740469207423     -1.65005620301380
  C   -3.95013843694159      1.86205431059126     -2.26675333971358
  C   -4.63887769707404      2.84207201844965     -1.56369213706724
  C   -4.51167334461991      2.85622505800119     -0.18665697601164
  C   -3.58013805755538      2.01728568466377      0.45541636948862
  C   -2.75977478059792      1.10581927805057     -0.29659409891059
  C   -1.59921737218128      0.53831116693567      0.36539516752348
  C   -1.50225120861900      0.61566637407885      1.78349035080386
  C   -0.38901736687586      0.05028075670362      2.43744959971035
  C   0.64301484834591     -0.51408347352714      1.71556504771138
  C   0.59664756162612     -0.50266288724273      0.31381514934629
  C   -0.50293858053719      0.01228084972065     -0.34554203078098
  C   -2.48293414224734      1.35190598635957      2.52080274917169
  C   -3.43899011680884      2.07072621567785      1.87813841427628
  H   -2.53522548543701     -1.68491538686972     -0.44155718282546
  H   -1.80594294695982     -4.02229923005499     -0.40912167217867
  H   -1.17524813504871     -5.17889655861217     -2.52122457152038
  H   -1.41777841558099     -4.01623805877343     -4.68708679160311
  H   -2.13489909428310     -2.10195909226884     -5.97718523198544
  H   -3.20217465184349      0.15726932578644     -6.07773343645282
  H   -5.28903767372787      3.53924970714053     -2.08474302623499
  H   -5.10038350266492      3.53965443507463      0.41904788034985
  H   -0.34119155291316      0.09970008122581      3.52249448480866
  H   1.50327105667591     -0.93413174213109      2.22879364580115
  H   1.43121465048725     -0.89425195750527     -0.26066537936839
  H   -0.50745850618610      0.03563889926700     -1.42957729367441
  H   -2.39844497293670      1.38742528183464      3.60415258829469
  H   -4.12081630034510      2.70757671295124      2.43570323002177

(M)-5
Final Gibbs free energy: -1035.87928632 Eh

40

  O   -5.52373302719280      0.97074077571243     -4.12410584234746
  C   -4.58877973130093      0.71035003877945     -3.38084058648982
  C   -3.57400289817978     -0.35902011304191     -3.55193140171266
  C   -2.64777557836425     -0.26538530860175     -2.51281467885563
  C   -1.39452109078615     -0.91121999131224     -2.65482361611306
  C   -0.26314599710606     -0.64260761874312     -1.84261259861604
  C   0.92266605843836     -1.30458961404106     -2.04377126410039
  C   1.03829452092156     -2.27931682305065     -3.05955501980878
  C   -0.01927330516411     -2.52926196583112     -3.89884885758876
  C   -1.24591667071397     -1.83521622690438     -3.75145641653978
  C   -2.28445916710322     -2.00124365468404     -4.70117640916125
  C   -3.42086246729201     -1.22734822735190     -4.63749755142337
  C   -3.15891926632146      0.72356081753170     -1.51678666370713
  C   -4.21537923676930      1.41755698030638     -2.13015118689555
  C   -4.79755200654686      2.55411342557866     -1.58368981130074
  C   -4.28052776524614      3.03384755540071     -0.39411047526476
  C   -3.31749393923109      2.29362926041883      0.31899527718799
  C   -2.82527188576942      1.03832420934014     -0.18206775470292
  C   -2.11770995786454      0.17184957963828      0.74298809233447
  C   -1.64254782898115      0.70984675597342      1.97225641044372
  C   -0.93841812658657     -0.11838099909160      2.86932772031247
  C   -0.76524265741399     -1.46151509164394      2.60337489944097
  C   -1.31780864280849     -2.01530448432616      1.43929097760657
  C   -1.97913319999603     -1.21337880158439      0.52896245445297
  C   -1.96971583550528      2.05642177532245      2.32889939714970
  C   -2.82001978297713      2.78974345250086      1.56534282302076
  H   -0.33085034316630      0.11462588150084     -1.07064174726297
  H   1.78128197588200     -1.07344670706504     -1.41988741054545
  H   1.97711399762017     -2.80917581821530     -3.19332936965141
  H   0.07781856505722     -3.24432575754713     -4.71180683018959
  H   -2.13963148856387     -2.70914826908696     -5.51314821381942
  H   -4.18577249771724     -1.27563763081298     -5.40756223835195
  H   -5.60078995276539      3.06682806256212     -2.10544412295816
  H   -4.63486671058730      3.97000987147202      0.02875568571838
  H   -0.56490480775543      0.31388198725167      3.79438093179196
  H   -0.23376032036820     -2.09423750721901      3.30841732707852
  H   -1.23356911319006     -3.08192162107689      1.25195731528428
  H   -2.42221698776220     -1.66582925804734     -0.35113123573145
  H   -1.58516786640336      2.45295894418769      3.26534714878130
  H   -3.14398496441919      3.77548211580124      1.88903484253447


TS-enantiomerization(P/M)-5
Final Gibbs free energy: -1035.83866535 Eh

40

  O   -3.21293080474035      1.76422054296094     -2.98997699562971
  C   -2.42612101068998      1.26016821331684     -2.19921820472989
  C   -1.33005660479431      0.32958415930596     -2.51540014431569
  C   -0.82523400232132     -0.22005502580266     -1.33134041770164
  C   -0.00701100303665     -1.38589719208819     -1.49940869199069
  C   0.12216696176670     -2.46971576045445     -0.59261445923695
  C   0.96669904033187     -3.52673910260436     -0.83039493473197
  C   1.74722445513324     -3.57322107472579     -2.00293905253267
  C   1.53928961565715     -2.63252449357479     -2.97915412654447
  C   0.60733352938399     -1.57920689972156     -2.79842514139108
  C   0.20078040617692     -0.81990099870312     -3.92005415191550
  C   -0.85552545078464      0.04680350948277     -3.79898279226220
  C   -1.31216068481326      0.68846065745387     -0.18866259510367
  C   -2.33360695311536      1.48770489837677     -0.74733021859665
  C   -2.90530724840607      2.59602228268797     -0.13700256829551
  C   -2.31378520716505      3.07533921553853      1.00860028084685
  C   -1.18912497993654      2.42085418099328      1.53852892139380
  C   -0.75482982154676      1.13172785488100      1.05075860054738
  C   0.29282204190047      0.49831789290628      1.84285876838455
  C   1.14063424653483      1.29161542046410      2.67062253500280
  C   2.22288539047309      0.68779774996099      3.34005410142532
  C   2.40767032081324     -0.68109720542211      3.30138966591013
  C   1.46196516979976     -1.47973433704577      2.64732933536965
  C   0.42461948565664     -0.88869132349052      1.94859023777858
  C   0.78277557051426      2.64561863992954      2.94818828069313
  C   -0.39874762307433      3.13371590148616      2.49610781205343
  H   -0.54018294004522     -2.52986909174423      0.25486940962491
  H   1.00631920548375     -4.34754341112929     -0.12006381871253
  H   2.44452813792485     -4.39020174186075     -2.16407957246582
  H   2.03682061548111     -2.71519579692466     -3.94211617117304
  H   0.67937999021478     -1.00025610136827     -4.87872381698594
  H   -1.28759302456559      0.55892637896914     -4.65385316001433
  H   -3.70852798459958      3.13188383515697     -0.63497678016118
  H   -2.63534052559206      4.01197399487421      1.45548658574957
  H   2.87999443090534      1.31590104920369      3.93637756366348
  H   3.23767940334345     -1.13732053468665      3.83301610982338
  H   1.52214096695327     -2.56265992119694      2.70960953614248
  H   -0.36756614744461     -1.49392487371134      1.54726740132813
  H   1.41987909645866      3.23524608888055      3.60236224321819
  H   -0.73995606423569      4.12187241942589      2.79270042553534
