# Supplementary material for: Towards helical-chirality-controlled molecular motors
Source: Chem Sci. 2026 Apr 29;17(25):12377–84. doi: 10.1039/d6sc00373g (PMC13174676; doi:10.1039/d6sc00373g)
Supplement: SC-017-D6SC00373G-s002 [file SC-017-D6SC00373G-s002.zip › XYZ-coordinates/M1.xyz]

(P)-E-stable-M1
Final Gibbs free energy: -1461.79063489 Eh

62

  C   -0.35669027486682     -0.97256175042881      0.46474805023432
  C   0.89349996262113     -0.96986134810623     -0.27175860824623
  C   1.84126539891145     -2.02642578701258     -0.29011779768831
  C   1.76041304360861     -3.45728357320622      0.01354014003590
  C   0.67529328156273     -4.37704928670633     -0.08566287494155
  C   -0.61351855136601     -4.03522301308238     -0.56437956132261
  C   -1.61749875091229     -4.97384495264619     -0.64012974925665
  C   -1.38857976804025     -6.30457244511919     -0.23551808451001
  C   -0.13327483002371     -6.68517921614390      0.17849807616545
  C   0.93040227319299     -5.75317662168614      0.23019840896572
  C   2.25626946937664     -6.18123109631911      0.50063943295843
  C   3.31282971432912     -5.31031586555286      0.41994037398310
  C   3.07237943764266     -3.94099601302630      0.17923369395270
  C   4.01854909467916     -2.88852560683410     -0.19199816818617
  C   5.38889644803248     -2.96212051634852     -0.23689755446273
  C   6.28337078259194     -3.85578370903255      0.48564954915923
  C   6.15990828988628     -4.44775767202302      1.78277717533139
  C   5.09942133486995     -4.18021306215119      2.67832211915436
  C   5.05503101779081     -4.77503363482954      3.91922485853530
  C   6.06514189439544     -5.67120944142972      4.32434976840973
  C   7.13214301760298     -5.92081305658113      3.49456782295928
  C   7.22205464612422     -5.30425243901597      2.22257014844970
  C   8.37046637572468     -5.48682526872936      1.40916619379295
  C   8.51564943623977     -4.81157678126074      0.21885616440445
  C   7.47778522528363     -3.97901595001767     -0.22410653362170
  C   7.45858405014755     -3.12123648821306     -1.45358492892033
  C   6.25399471273920     -2.18247872328817     -1.20670052487811
  C   3.19913590161216     -1.74391467220815     -0.59601524134594
  C   3.57199996874725     -0.48933693027976     -1.10086668630308
  C   2.59208628144779      0.44715828444825     -1.35413948819628
  C   1.25959299445021      0.23968758413637     -0.94012893505443
  C   0.27634514815302      1.25496642014207     -1.15478728911988
  C   -0.97949503550148      1.14176245062014     -0.64766628692169
  C   -1.31122715518967      0.05884900544114      0.22439765147358
  C   -2.53883263753219      0.04783892033885      0.91996626831299
  C   -2.79983733224157     -0.90482735928669      1.88259344766544
  C   -1.82171407742158     -1.86293320453438      2.19243020203901
  C   -0.63073521106051     -1.89647736583989      1.49495849095721
  H   -0.80479190693058     -3.02269980466614     -0.89849101086434
  H   -2.59381437315806     -4.68647324919783     -1.02071451623718
  H   -2.19407157156176     -7.03204838552169     -0.28246073961459
  H   0.07056548677150     -7.72000929460643      0.44378213912054
  H   2.43031828752678     -7.23447543055231      0.70675255193074
  H   4.32502184502413     -5.68294802090514      0.52420423490818
  H   4.31839928790036     -3.48746168733167      2.38499672160962
  H   4.23574011116521     -4.54689202673513      4.59530391757548
  H   6.00902836890671     -6.14380113113894      5.30079906963348
  H   7.93636123925330     -6.58095946694370      3.81049892677568
  H   9.15856651775236     -6.14484427278998      1.76737678654215
  H   9.42275308838084     -4.91626158094821     -0.37069837171476
  H   7.28003809223792     -3.73313726374178     -2.34847633537876
  H   8.40331640820334     -2.58960707708809     -1.60428737340273
  H   5.72367032048190     -1.92782576182765     -2.12678704927614
  H   6.60904592388264     -1.24928790720114     -0.74596812469816
  H   4.60445759880556     -0.25292092086135     -1.32592030792267
  H   2.84740075504288      1.39077288234940     -1.82963188081268
  H   0.56222816307721      2.12921891649685     -1.73486143097469
  H   -1.72557237413006      1.91105011311544     -0.83128514827162
  H   -3.26418652356097      0.82937313345418      0.70618457287119
  H   -3.74307047766890     -0.89435256587853      2.42152885782797
  H   -1.99861896382738     -2.58126021094515      2.98808279820776
  H   0.11922911881723     -2.63284880072186      1.76052198820099

(P)-E-metastable-M1
Final Gibbs free energy: -1461.78839665 Eh

62
 
  C   -0.59858573070696     -0.88326400776751      0.39072956795423
  C   0.71264127863693     -0.94245518139002     -0.22398556520621
  C   1.61450479974794     -2.04102614077091     -0.14659108880534
  C   1.44549318667416     -3.47777265541405      0.08679123939909
  C   0.30905620964466     -4.33687891154134      0.01442249428500
  C   -0.93258301282124     -3.96111760994838     -0.55339127551093
  C   -1.98300128281785     -4.84865335442107     -0.61819092837162
  C   -1.85290847713338     -6.15351819266117     -0.10148673582023
  C   -0.64740392702181     -6.56601659051707      0.41756217977333
  C   0.46492923877750     -5.69230443514156      0.45910974536764
  C   1.73532014318251     -6.14810247005979      0.89882575867207
  C   2.84993328930401     -5.35758466396305      0.77223882424163
  C   2.72164100290269     -4.04290514322779      0.27686363060075
  C   3.74342904613969     -3.02800582283675      0.01909044308418
  C   5.10884280827677     -3.13277409285288      0.11910578423557
  C   5.95288829752374     -4.32089072827795      0.16521497605960
  C   5.82691618310088     -5.57987227436406     -0.50059899556643
  C   4.82060404897492     -5.87525477689562     -1.44813562887224
  C   4.77292808027151     -7.10351848046737     -2.06790062194431
  C   5.72501591501526     -8.09884545575651     -1.76665481074056
  C   6.74219793742580     -7.82920830663616     -0.88216072920065
  C   6.83646091594591     -6.56582015349538     -0.24857352877279
  C   7.94218594242486     -6.25218804839933      0.58354231344325
  C   8.10218230804865     -4.99100727113960      1.11143197046630
  C   7.11642135165393     -4.02252433867112      0.87426054109914
  C   7.12789113834432     -2.58223720213047      1.29233265863551
  C   6.02531259436208     -1.95867595307285      0.40190753367847
  C   3.00404216605657     -1.80489209080080     -0.29226226378284
  C   3.47058832234840     -0.59849984553350     -0.83551053702528
  C   2.56150519281277      0.37781984009193     -1.18117562312709
  C   1.19302558982770      0.24323893960912     -0.86156960862870
  C   0.28027263856802      1.29911949232968     -1.17101938471800
  C   -1.02195430967179      1.24550119637481     -0.78551903201485
  C   -1.48048258597342      0.18680094036197      0.05759915020668
  C   -2.76389314547648      0.23918572779399      0.64158490240470
  C   -3.14971708015127     -0.68567458997655      1.58933596278980
  C   -2.24456456464826     -1.67797897930032      1.99808998191522
  C   -1.00034571438785     -1.77477171519505      1.40788955944885
  H   -1.04469737498900     -2.96923474622425     -0.97516723008394
  H   -2.91856266012459     -4.54124826661957     -1.07739591944829
  H   -2.69526779074216     -6.83848908058001     -0.14070407031691
  H   -0.52175340638339     -7.58370215563527      0.77996261397373
  H   1.82172794838194     -7.15936013595402      1.28845298931836
  H   3.82084177888838     -5.74404969025326      1.05918565554761
  H   4.08570893697090     -5.11675367976709     -1.69530741037020
  H   3.99638370936021     -7.30637346881800     -2.80015979950794
  H   5.66568357766810     -9.06829905360407     -2.25306335835195
  H   7.50462737806604     -8.57515799472816     -0.67086241540040
  H   8.69081441479504     -7.02068584694667      0.76098279516306
  H   8.98297379899425     -4.74382614022225      1.69832971545191
  H   8.11009207815340     -2.11739454116609      1.16262537463988
  H   6.85217839143634     -2.48307014786420      2.35141215345942
  H   6.48431362028176     -1.59125224973392     -0.52709459460737
  H   5.50796320718388     -1.12583266574714      0.88260782759341
  H   4.52417876993336     -0.44747280859380     -1.04045567579577
  H   2.89514430116205      1.28939285763149     -1.67026019849221
  H   0.65829064267151      2.15362685553298     -1.72724435542094
  H   -1.71333976025555      2.04434455202008     -1.04226504308130
  H   -3.43177898641226      1.04896876080016      0.35742036259208
  H   -4.13474317108892     -0.62585393965702      2.04363333196403
  H   -2.52019002256527     -2.37321403304861      2.78611110722941
  H   -0.30663917656797     -2.53326903475670      1.75207328429139

(P)-Z-stable-M1
Final Gibbs free energy: -1461.78931389 Eh

62
 
  C   -0.61921035710902     -1.16325797330959      0.45147583287725
  C   0.52682117793421     -0.86726359873491     -0.38880938052334
  C   1.55324314732528     -1.78291521552841     -0.74412075083620
  C   1.64516126954136     -3.24442298352578     -0.71685816567141
  C   0.65072158958429     -4.25609798027465     -0.84729708738194
  C   -0.71200038724930     -3.99461118047230     -1.13358657959528
  C   -1.62262820448201     -5.01917936201117     -1.25399239594214
  C   -1.22119985419102     -6.36024224751536     -1.08484324749853
  C   0.10355476573222     -6.65365568410108     -0.85966242551915
  C   1.07215803448468     -5.62542651090137     -0.77148821972189
  C   2.45479446440988     -5.93462357439503     -0.69024355224558
  C   3.40694347732443     -4.94814072455829     -0.75945991512279
  C   3.00812784572816     -3.59417928815345     -0.78677099437414
  C   3.78844541842942     -2.39836639234073     -1.10451931985428
  C   5.15042840847469     -2.35000535840401     -1.27153013771226
  C   5.97114570000450     -1.35639085207413     -1.95037847104815
  C   5.70674639477137     -0.57103437765536     -3.11536590934978
  C   4.53477419706665     -0.68781979513456     -3.89721753019873
  C   4.35455589807245      0.08896756475288     -5.01930415954072
  C   5.33429443027557      1.02399835235056     -5.41208969293712
  C   6.50344455067609      1.13296100206437     -4.69752860080029
  C   6.73185154503392      0.33020612455608     -3.55303851084918
  C   7.97623140253684      0.37358538823168     -2.87253133186314
  C   8.24648316898946     -0.47793407627585     -1.82520804366089
  C   7.24723110399062     -1.35854452636728     -1.38688061222185
  C   7.35228000150966     -2.40434967806505     -0.31651593853053
  C   6.11690167173645     -3.29702499562370     -0.58764026771797
  C   2.82799673943428     -1.29221129835751     -1.13200147984495
  C   3.03585217799760      0.07922739288210     -1.33259114649304
  C   1.95999542536419      0.93668831090862     -1.25592597592845
  C   0.70316078338478      0.49170849790406     -0.79503862928094
  C   -0.38643185984640      1.41089040804460     -0.68755945528132
  C   -1.56203719884214      1.04901299226003     -0.10958770092399
  C   -1.68755636607474     -0.22196275115974      0.53220248499572
  C   -2.81618445150466     -0.51441507296288      1.32684529614840
  C   -2.86789177698165     -1.66166371179625      2.09061049129089
  C   -1.77184819585038     -2.53850412434443      2.09676314679868
  C   -0.67749760172436     -2.29550520485733      1.29064986891348
  H   -1.03571890018567     -2.97126256036254     -1.28348216580930
  H   -2.65962070197417     -4.79215683584364     -1.48565833668710
  H   -1.95336745727668     -7.15899810024824     -1.16325206596420
  H   0.43391870033984     -7.68650603330661     -0.77639738458000
  H   2.75190626529057     -6.97939992188304     -0.64261646739539
  H   4.45386389717343     -5.22353665824366     -0.80615307127808
  H   3.77499803111722     -1.40681829085980     -3.60995361954249
  H   3.45042304570253     -0.02330370320541     -5.61114179472638
  H   5.17185516078177      1.63946847779172     -6.29229018005803
  H   7.28175599293232      1.82427700412872     -5.01159222628310
  H   8.73418901730390      1.06946389795485     -3.22419777568728
  H   9.22231141883837     -0.47500370278677     -1.34656790789522
  H   7.27252809302138     -1.94791002546075      0.67973556176939
  H   8.30144703615548     -2.94755690097924     -0.35547345052075
  H   5.70280936136894     -3.73952120096528      0.32093428369712
  H   6.40906956385265     -4.11024676581371     -1.26756762820383
  H   4.01654756305805      0.46788329902322     -1.57674696984516
  H   2.08091196582371      1.98915556089039     -1.49990555063773
  H   -0.24850219127588      2.41544873514496     -1.08037902826348
  H   -2.39275883182639      1.74801562581118     -0.05051831565476
  H   -3.63151986039302      0.20459681412947      1.35540746187038
  H   -3.73560531074609     -1.86832125097559      2.71076807508865
  H   -1.77991217360112     -3.41326042403844      2.74104153216541
  H   0.16619177856142     -2.97494453495647      1.32506553188690

(P)-Z-metastable-M1
Final Gibbs free energy: -1461.78929515 Eh

62
 
  C   -0.94389732036489     -1.26903268291857      0.13306980466907
  C   0.37075154607074     -1.08434255179230     -0.44679100932117
  C   1.47599296129362     -1.96654855945774     -0.27997586128166
  C   1.59595276100948     -3.40241007526678     -0.01123483546647
  C   0.66864203610373     -4.47941457801291     -0.13131651744242
  C   -0.60700441843531     -4.36583787880258     -0.73750388970310
  C   -1.44515640638908     -5.45237937553962     -0.84279485017355
  C   -1.05986721062627     -6.70935588630316     -0.33411666001933
  C   0.19071651203954     -6.86834439175405      0.21547841991589
  C   1.09333878015194     -5.78145663914019      0.29937997771764
  C   2.42165656911356     -5.97511304126698      0.75814366137791
  C   3.34772345115571     -4.96367134158251      0.68962055802025
  C   2.95493403163194     -3.68720899940279      0.23300696579011
  C   3.75035121619576     -2.48018477808926      0.01590644443123
  C   5.11871644309295     -2.38467866203163      0.08301425470478
  C   5.95855585994357     -1.19388043071927      0.13043289666575
  C   5.72937278527958      0.08855845665732      0.72292373742451
  C   4.59331243560193      0.41236434778775      1.49885682265401
  C   4.44787647343960      1.66517257721519      2.05108671566031
  C   5.42710937596738      2.65902845192305      1.85002949467608
  C   6.56526713377336      2.36372450527695      1.13826174890692
  C   6.75904699684782      1.07598964065432      0.58129753370802
  C   7.97840990927015      0.74374971754312     -0.06420010082346
  C   8.22125455828414     -0.53382527413379     -0.51393995560133
  C   7.21506824536872     -1.50277854016006     -0.39059592762734
  C   7.29560912549501     -2.95202271232169     -0.76476602558194
  C   6.06154087107531     -3.56315937399507     -0.05936990589423
  C   2.79024031053849     -1.45333414319791     -0.39286100864532
  C   3.01898701955140     -0.22139154109185     -1.02348655110276
  C   1.94361550034607      0.52232489679686     -1.45594041630079
  C   0.62094125691987      0.13823802278134     -1.14204613126619
  C   -0.47592392321632      0.97345676144893     -1.51904493638134
  C   -1.75061372332067      0.67961206847091     -1.14871908480304
  C   -2.01196730806097     -0.41217841078757     -0.26509212385843
  C   -3.29701150052364     -0.59831891868686      0.28780565747570
  C   -3.51892096181038     -1.54914752597587      1.26166062895515
  C   -2.44700299266436     -2.32732970176305      1.72832244894252
  C   -1.19104455987712     -2.19083402022982      1.17291388505574
  H   -0.91294847275735     -3.41497215261653     -1.15639888495263
  H   -2.41028255731406     -5.34037506919524     -1.32919636566556
  H   -1.73876490319914     -7.55448376078993     -0.40549014020845
  H   0.51882313280217     -7.84297830388968      0.56934879875535
  H   2.71088852965187     -6.95915679772322      1.11847139009026
  H   4.36763704545222     -5.15488511537380      1.00123509664431
  H   3.83385451360946     -0.34216253009986      1.67117426912514
  H   3.57088849585715      1.88816118513325      2.65237090880532
  H   5.29073312835637      3.64747909884355      2.27937068250111
  H   7.34673750876470      3.10879495266171      1.00968116321486
  H   8.74019337181643      1.51396063605569     -0.15823817666206
  H   9.17978685431302     -0.79320360731006     -0.95589793358813
  H   8.24335434574385     -3.40798229887875     -0.46192805580901
  H   7.20382792367237     -3.07565543188702     -1.85267229609274
  H   6.36152373699134     -3.94456837307892      0.92707343726556
  H   5.62015820823754     -4.38700115598636     -0.62383723922781
  H   4.02895952234899      0.12255644599130     -1.21571519869530
  H   2.10193513315067      1.44609151619964     -2.00647360898248
  H   -0.26342135957018      1.85893573163640     -2.11351260021575
  H   -2.57975348607298      1.31220620882522     -1.45606880070787
  H   -4.10477085932422      0.04937575070758     -0.04494868990235
  H   -4.50948363711678     -1.67312316728212      1.69024257527007
  H   -2.60366770619942     -3.03867428502117      2.53443861024112
  H   -0.37135230948639     -2.78643888905353      1.55892519333932

TS-THI-(P)-E-M1
Final Gibbs free energy: -1461.74764102 Eh

62
 
  C   -0.44746788835570     -0.89507780618950     -0.24914951574919
  C   0.96247373547069     -1.06198605833274     -0.53285893573354
  C   1.83298079072174     -1.97844874494418      0.12979460074267
  C   1.61470304784598     -3.26131873786386      0.77836061598215
  C   0.51512460345913     -4.17141271252047      0.73667004276805
  C   -0.53594136391304     -4.09384537983888     -0.20833575330499
  C   -1.55374301933407     -5.02146034822309     -0.21714606534472
  C   -1.58448540633914     -6.06163055862051      0.73293769189587
  C   -0.55820456965203     -6.18891000617082      1.64125197989030
  C   0.52377510058802     -5.27856926950200      1.64622178290203
  C   1.62284400864251     -5.43875426250807      2.52943708337943
  C   2.74431408162268     -4.66001496455413      2.40381032846171
  C   2.81124422206774     -3.64173924051749      1.42793223829258
  C   3.87960529223603     -2.70607867421972      1.07862950268792
  C   5.25529433965627     -2.67027563132513      1.28872237311987
  C   6.33961249951265     -3.66454826660887      1.16776957230885
  C   6.46363230622979     -5.08061368597291      1.38131554814582
  C   5.76659699682380     -5.79446639023431      2.37409599128464
  C   5.91461296701859     -7.15544968016230      2.53152949778243
  C   6.79313950414942     -7.87570954974562      1.70198462781423
  C   7.57667870686844     -7.19742693687530      0.79740500688178
  C   7.47151953952522     -5.79400907679409      0.64894165982080
  C   8.41656199247370     -5.08550507232014     -0.13587751253205
  C   8.41816015437077     -3.71400991830751     -0.14779873288666
  C   7.39391338278193     -3.01188132516058      0.50714730031934
  C   7.22302415511524     -1.52351053465628      0.47509738750748
  C   5.97547343557280     -1.33459246811134      1.33361653833577
  C   3.21836999364883     -1.70066529739077      0.21344671827202
  C   3.78107979100285     -0.79144336934370     -0.70475523070663
  C   2.96704252552172     -0.08598144083848     -1.56063647263672
  C   1.55979480667156     -0.16277819955542     -1.46260886717857
  C   0.73313012687806      0.64631633748224     -2.30072485718885
  C   -0.62056376153641      0.64520967231996     -2.17090578325782
  C   -1.24185319376621     -0.07798727801281     -1.10768458869838
  C   -2.61999999716554      0.07594562954617     -0.84377803893538
  C   -3.19607003327140     -0.49139887098513      0.27306553122249
  C   -2.39635920423628     -1.21250577220301      1.17495080581171
  C   -1.05580140976931     -1.41160906094581      0.91550811718002
  H   -0.51810302343987     -3.31373308591108     -0.96017231246916
  H   -2.33655182473696     -4.95320408684142     -0.96752859329467
  H   -2.40317675822723     -6.77581823732771      0.72882638634657
  H   -0.55035759520375     -7.00957596633150      2.35478896728373
  H   1.57867746262483     -6.21245294844285      3.29179108659669
  H   3.55250833304381     -4.79859717851712      3.10162062510474
  H   5.17120899504068     -5.23955161318160      3.08060393277768
  H   5.36910133202030     -7.66770289955409      3.31906505226634
  H   6.89189737749017     -8.95131132059160      1.81591666575332
  H   8.32259441919551     -7.72484013128943      0.20786707121109
  H   9.17238541334652     -5.64815615758191     -0.67813237735407
  H   9.18080149844351     -3.16147718211991     -0.69061916904597
  H   7.06457306689954     -1.17485100672987     -0.55468601989866
  H   8.10820564193609     -1.00482379338048      0.85915140297614
  H   5.36158662935877     -0.46772045306519      1.10328803278957
  H   6.27596145435559     -1.22576142067688      2.38775052365553
  H   4.85314746135362     -0.67754321892031     -0.80337971182333
  H   3.40432484062015      0.57531328315219     -2.30423972377460
  H   1.21696777599287      1.26769520576256     -3.05074091063600
  H   -1.24397213039018      1.24944451482461     -2.82530012251577
  H   -3.21403608253241      0.68331694795949     -1.52264734136069
  H   -4.25495171221907     -0.35356940167996      0.47309058424783
  H   -2.83238557178658     -1.61368559543025      2.08561985452224
  H   -0.45149926232302     -1.95474130391901      1.63325390798495

TS-THI-(P)-Z-M1
Final Gibbs free energy: -1461.78931389 Eh

62

  C   -0.51965219042199     -0.94867818344688     -0.12723147216277
  C   0.29854288316801     -1.08044565989141     -1.31386357154306
  C   1.33722753985022     -2.04041868118952     -1.49070107071051
  C   1.55432190684542     -3.38545524520463     -0.97901708576381
  C   0.65872588947334     -4.30298171197139     -0.34912612275797
  C   -0.74545672726958     -4.12879379048546     -0.29890857470350
  C   -1.55744510353767     -5.06699053985362      0.29880955907668
  C   -1.00728212184441     -6.21981244394967      0.89362827864946
  C   0.34879074145328     -6.44211515736779      0.82325840647430
  C   1.20290385439982     -5.51675876885197      0.17930210544282
  C   2.58716552473729     -5.77763542273319      0.02219719549292
  C   3.38461981526575     -4.96389975527003     -0.74255557271843
  C   2.85109638479710     -3.80112864255575     -1.35223992852793
  C   3.47052388887363     -2.75162689690641     -2.19983799386382
  C   4.81755709733984     -2.73040308734056     -2.52333969092960
  C   5.83926129052098     -1.66123325776716     -2.40693932519654
  C   5.88766198657427     -0.24862611987311     -2.65040879977967
  C   5.14731522136129      0.40905397890231     -3.65396854788142
  C   5.23645225908120      1.76992917636232     -3.84614083546726
  C   6.09100327782973      2.54871196955506     -3.04317708082169
  C   6.91138616466285      1.92968097940123     -2.12977588320033
  C   6.87071653455847      0.52648082507791     -1.94578712410329
  C   7.85270105802211     -0.11979141388585     -1.15325051043245
  C   7.91926993123362     -1.48968996442143     -1.11130128793168
  C   6.92639780468776     -2.25210171912607     -1.74663262277167
  C   6.83022225773629     -3.75058986222366     -1.71205159796229
  C   5.63782651297852     -3.99753153430463     -2.63741270721682
  C   2.41830559008101     -1.74408853042365     -2.35607874069566
  C   2.22476096964569     -0.79412183602547     -3.36987273877212
  C   1.07702371807989     -0.03411285684405     -3.39617197367878
  C   0.13588619217554     -0.10920372665974     -2.34647063245246
  C   -0.99817713959168      0.75951383224479     -2.32793917372197
  C   -1.88224229465992      0.74602491412188     -1.29492475592880
  C   -1.63911767502505     -0.06517589037581     -0.14457664032408
  C   -2.44716199713135      0.05833771016582      1.00574793996712
  C   -2.13184944326009     -0.61208251951772      2.16880150282468
  C   -0.97683863805939     -1.40958487047869      2.21827768604248
  C   -0.19238155512287     -1.57449048681767      1.09493022027565
  H   -1.19281157565955     -3.26283387763482     -0.77145505762370
  H   -2.63382316846275     -4.91858804865376      0.30443027868396
  H   -1.65695174117963     -6.94245435134636      1.37937927801949
  H   0.78316116566318     -7.34796751563027      1.23993399809279
  H   3.00841540508540     -6.66721508553709      0.48379807549106
  H   4.42648220498095     -5.23286529851534     -0.84098582609275
  H   4.56374933307490     -0.18646324877711     -4.33867071170257
  H   4.66223555430327      2.23913506014138     -4.64013103972712
  H   6.14116413144876      3.62438064315918     -3.18532083088909
  H   7.63788929710119      2.50468842993889     -1.56085307563882
  H   8.58644071879822      0.48939962611728     -0.63134397025156
  H   8.71304265795282     -1.99354301941707     -0.56562162251710
  H   6.61825306356527     -4.10245179755966     -0.69275087830683
  H   7.75889222785510     -4.22859120498053     -2.04105171202216
  H   5.09502683663982     -4.92562587303897     -2.49183662094093
  H   5.99470668272412     -4.00900480439721     -3.67872012699436
  H   2.91975062275395     -0.72394635424008     -4.19081542588868
  H   0.89746191485605      0.65612276655676     -4.21630457189169
  H   -1.13649278716700      1.43830643358309     -3.16604717683954
  H   -2.75021589249385      1.40090944322608     -1.29707117214176
  H   -3.30850288524291      0.72097723984268      0.96682953791400
  H   -2.75425150761663     -0.49875271998451      3.05193923771042
  H   -0.69383938081311     -1.89716126975504      3.14701213122927
  H   0.70668571232342     -2.17749998316582      1.15839645010199

TS-enantiomerization(P/M)-E-stable-M1
Final Gibbs free energy: -1461.74572295 Eh

62
 
  C   -3.30566734339258      2.32945512358650     -0.53981939457354
  C   -1.85030148430828      2.41428945846453     -0.58920557093996
  C   -0.88476866314641      1.43312243744368     -0.16525578556290
  C   -0.91766664470107     -0.04598282070791      0.10143536664175
  C   -1.89154244916687     -1.05674373615732      0.45990098195630
  C   -2.91222266486489     -0.93183926102055      1.43269171528968
  C   -3.80628931809362     -1.94590372473480      1.70016248524412
  C   -3.72955176159141     -3.16790260708195      1.00891873319171
  C   -2.65379385331787     -3.39237607408602      0.18268236366087
  C   -1.67711261258175     -2.39223201541355     -0.03866960457580
  C   -0.43342628537098     -2.74479095286766     -0.62243357528645
  C   0.60927194741167     -1.86339292481534     -0.56874599911154
  C   0.37666576288115     -0.53095087137731     -0.16381748675758
  C   1.32253096047137      0.56731447106451     -0.26371857531132
  C   2.69198957626967      0.47164526357368     -0.35699037947551
  C   3.53845458733520     -0.65586312225169      0.01467375964953
  C   3.36914666240828     -1.66150232810141      1.02227063579831
  C   2.31897244284350     -1.67222397009429      1.96806395211490
  C   2.22516991539533     -2.66947875325206      2.91280067598317
  C   3.17409818139259     -3.71040402438557      2.95698628537864
  C   4.23647329173662     -3.70332648870339      2.08491175577915
  C   4.37700903366473     -2.67638374798371      1.11966388888061
  C   5.52744996665198     -2.61865004958752      0.29038260442790
  C   5.72673296196325     -1.57048433224434     -0.57790670705502
  C   4.73815454037373     -0.58240612605098     -0.69318444607409
  C   4.78323068895889      0.64972722868018     -1.54366210862491
  C   3.59943647128036      1.49238411826199     -1.01467926081081
  C   0.49777949566092      1.76013859890405     -0.34926749272173
  C   0.92661053716742      3.05484422130024     -0.66596013252332
  C   0.00720008972988      3.95117315729190     -1.14854192074138
  C   -1.35082896590971      3.59522077294802     -1.23689430993433
  C   -2.20032104900338      4.39462097061543     -2.06460981939854
  C   -3.49892543504995      4.06624353089224     -2.28162920014028
  C   -4.10195359650931      3.05184176124055     -1.48093518239844
  C   -5.50020734366219      2.86802753331889     -1.49582023907332
  C   -6.12891223019792      2.09647378128889     -0.53873585230136
  C   -5.36708236357742      1.54448877462476      0.49972208911746
  C   -3.99137433247003      1.67586149191476      0.48865616708632
  H   -2.93003783741581     -0.06184314738283      2.07043316159862
  H   -4.55236796702556     -1.80626891739121      2.47751346056300
  H   -4.45967376693136     -3.95107195624162      1.19181329972676
  H   -2.49336738459676     -4.37158676200237     -0.26229507519790
  H   -0.29927141199865     -3.74909913167316     -1.01560427289592
  H   1.59791556961394     -2.15664628482802     -0.90512829064328
  H   1.58524658539138     -0.87475282608282      1.95759555310390
  H   1.41417085643071     -2.64948089511291      3.63551471323421
  H   3.07866523199221     -4.49970676790626      3.69718501173466
  H   4.99917550375097     -4.47655204403902      2.13536523929220
  H   6.27431921660421     -3.40334374855682      0.38566319248269
  H   6.63694930297332     -1.50455930628420     -1.16830751286497
  H   4.61984630537241      0.39546304684438     -2.59998853504290
  H   5.74795382385268      1.16274064774133     -1.47820819636755
  H   3.09448483334073      2.03962995082077     -1.81345328743351
  H   3.96645754426160      2.22509505428876     -0.28176866502343
  H   1.97347658900716      3.32439050128616     -0.62991039074622
  H   0.32565943596209      4.91282236064258     -1.54236965759880
  H   -1.74996381852103      5.24229852168815     -2.57509905828670
  H   -4.11501029996984      4.62588403831735     -2.98066968151740
  H   -6.08255660798325      3.39556331443940     -2.24754628356948
  H   -7.20855478186923      1.97687705001315     -0.55252391728101
  H   -5.85350581328980      1.03507793708607      1.32703515147640
  H   -3.41443982563300      1.34503459983570      1.33131362444833

TS-enantiomerization(P/M)-E-metastable-M1
Final Gibbs free energy: -1461.74590483 Eh

62
 
  C   -3.14558867956494      2.59649032749921     -0.14073685646106
  C   -1.69389670441602      2.57524388123668     -0.28473109260407
  C   -0.82125194650236      1.43248935656743     -0.36821135216767
  C   -0.93210304942693     -0.01959720170971      0.00265592147082
  C   -1.97670432800333     -1.00316248501584      0.19896588896544
  C   -3.11521860573488     -1.18933817547729     -0.62060188763422
  C   -4.07083500381000     -2.14491655882919     -0.35137360177085
  C   -3.94144434121778     -2.99007020675948      0.76504915410590
  C   -2.77223484523122     -2.95627918511162      1.48772877896515
  C   -1.74165988633886     -2.03847285908328      1.17360100130279
  C   -0.44412987062216     -2.22663852017521      1.71454383812547
  C   0.60996498414649     -1.52864265007046      1.19597310427200
  C   0.37041183628299     -0.45916373325581      0.30540181699563
  C   1.35399500659878      0.50768067765902     -0.15216752506782
  C   2.72200488945263      0.35865127801796     -0.15455650942441
  C   3.49023226713430     -0.87897440500119     -0.09926586362445
  C   3.18368779006338     -2.19487379750956     -0.57822533697167
  C   2.03553446672257     -2.52019416953967     -1.33572025748024
  C   1.81321442190516     -3.80826967506611     -1.76918370445035
  C   2.72424746853221     -4.83869656087297     -1.46235145921930
  C   3.87472538034683     -4.54830292819497     -0.76871120539037
  C   4.14688854062354     -3.22837453422436     -0.33341575422560
  C   5.38200904863908     -2.91717250829535      0.29281501209711
  C   5.70341510562214     -1.62231533400255      0.62718968908539
  C   4.76147753584474     -0.60709020782201      0.40702651285132
  C   4.93413454840813      0.85826382173902      0.66344711638167
  C   3.72421769790047      1.49203947967978     -0.06085006220207
  C   0.58249711250169      1.69348557088371     -0.48302998179841
  C   1.08647983558498      2.96613156370826     -0.77857609275058
  C   0.26522470104368      4.05180043542531     -0.60866074650564
  C   -1.07847530235205      3.87205231354025     -0.23281066978295
  C   -1.78577905402408      5.00067657073248      0.28806536064030
  C   -3.05191519926235      4.89043030343031      0.76369011967962
  C   -3.78665247808632      3.69414618418344      0.51220427488971
  C   -5.17549654923409      3.64700025135235      0.75252072183649
  C   -5.95039213279729      2.61617240858632      0.25909766029438
  C   -5.35184524493785      1.64223991756214     -0.55127149902060
  C   -3.98319840139799      1.65310729350910     -0.74473080350754
  H   -3.18708213197077     -0.64738663253407     -1.55010190690946
  H   -4.91083607764292     -2.26502436681499     -1.02990466641371
  H   -4.71531144102534     -3.71545514135767      0.99928738316279
  H   -2.58674803196428     -3.68406958040395      2.27424019940261
  H   -0.29111393601504     -2.99427751902053      2.46855501601013
  H   1.62314722581066     -1.73927032321357      1.52104722292477
  H   1.32697199646469     -1.74073954436087     -1.59146012333777
  H   0.92803059190298     -4.03020533138753     -2.35875208123773
  H   2.52758547480596     -5.85324052046667     -1.79704352383980
  H   4.60658362080935     -5.32510559871786     -0.56060264116571
  H   6.09142054520212     -3.72284068175195      0.46603668156583
  H   6.67355495225348     -1.38440749714904      1.05578867728193
  H   5.90011516789944      1.22984356342971      0.30707818313140
  H   4.88011715194129      1.07059430950285      1.74012244136932
  H   4.03072441021987      1.83280188165750     -1.06008375354997
  H   3.32354317414904      2.35169172097496      0.48022985530667
  H   2.12613232785890      3.11264864674427     -1.03821388515659
  H   0.66050949496146      5.06157939702665     -0.68227747747286
  H   -1.24662367570934      5.94219592913210      0.35724859619646
  H   -3.55212195158016      5.72931947941625      1.24067460869070
  H   -5.63532555852307      4.47425635897387      1.28796353185480
  H   -7.02175107301156      2.60036246896494      0.43805584898254
  H   -5.96049855115615      0.89285335899673     -1.04982239747055
  H   -3.53656472007391      0.97631968306277     -1.44885949922516

TS-enantiomerization(P/M)-Z-stable-M1
Final Gibbs free energy: -1461.74753487 Eh

62
 
  C   -3.26019692761332      0.90867766000312      1.17313677647009
  C   -1.84970685065531      1.11000900138856      0.86756561752122
  C   -0.89711649318074      0.14091078922530      0.38135649981893
  C   -0.78293820024642     -1.35118582016395      0.50234839214837
  C   -1.67725832168375     -2.47892089118118      0.53269031198750
  C   -2.88756406317699     -2.60546412431278     -0.19267263142786
  C   -3.70602077543537     -3.70549675667482     -0.07307797722458
  C   -3.35699183968183     -4.76864403405735      0.78198130469417
  C   -2.11380625543094     -4.76604365548013      1.36664763159236
  C   -1.22183134381871     -3.68010630514513      1.18662130937294
  C   0.14873559657311     -3.83827186644472      1.49821916896578
  C   1.05586381861734     -2.89486412582302      1.09323919344477
  C   0.59758847480419     -1.64943361417569      0.61387880586887
  C   1.37101502241511     -0.50552040618937      0.14737134830052
  C   2.71296268773231     -0.47116220918359     -0.14406961561814
  C   3.42853541714211      0.47093056891235     -0.99547167065106
  C   2.98681011799839      1.23739991701505     -2.12356071381886
  C   1.70350090715170      1.12944854096987     -2.70606388456823
  C   1.35264539735960      1.89365642202133     -3.79669020450661
  C   2.26535338229476      2.80883788070309     -4.35802980033710
  C   3.53697442499931      2.90600431613745     -3.84543238702413
  C   3.93790382615101      2.11493444592883     -2.74132256363393
  C   5.27968491884350      2.14948598212733     -2.28021321778080
  C   5.70699456011682      1.31422046684805     -1.27454894477830
  C   4.78052677651524      0.46500615232971     -0.65203575206992
  C   5.05677972946824     -0.53347736437573      0.42947421531363
  C   3.75990055666165     -1.37263177101011      0.48185384936946
  C   0.42299689512303      0.59882441206248      0.11018262422826
  C   0.79925871776481      1.94490512396619      0.20933753298429
  C   -0.07218478812648      2.83437167402959      0.77748835088970
  C   -1.35043352957399      2.41322249730681      1.19573405074901
  C   -2.08044580752152      3.27629568345177      2.07286418305830
  C   -3.25577805991373      2.89509848415989      2.63436492169123
  C   -3.90630666942425      1.72003523604115      2.15609009527900
  C   -5.24056292567806      1.44389662293250      2.52077043206835
  C   -5.97689794217575      0.48414719923354      1.85572100209378
  C   -5.40637146336720     -0.17233594479804      0.75658093599479
  C   -4.08279366435530      0.05323162883520      0.42961183754768
  H   -3.12498063119986     -1.87068865459812     -0.94466139899676
  H   -4.61100316128554     -3.76491235150321     -0.67135657100211
  H   -4.02461632243018     -5.61646702668552      0.90580179875591
  H   -1.76109049043896     -5.63162156789304      1.92247707469199
  H   0.47923327446608     -4.76156156815599      1.96700957920857
  H   2.11285358125846     -3.09508940471605      1.20000014859005
  H   0.99071234541254      0.42351424929384     -2.29633180918894
  H   0.36350812218245      1.78391254854807     -4.23255118497373
  H   1.96984793897895      3.41585101561288     -5.20901815907087
  H   4.26398986462615      3.57900470501902     -4.29370575899253
  H   5.97735676653187      2.82570614502181     -2.76847424539563
  H   6.74818513701175      1.30889295322325     -0.96253472651649
  H   5.21598106589669     -0.02547015047939      1.39048030655525
  H   5.95310529399485     -1.12762061808217      0.22458941686482
  H   3.50203043722734     -1.65760842900363      1.50357413667529
  H   3.88717275038354     -2.29222236090189     -0.10712057221697
  H   1.81340366573556      2.24867878011787     -0.02448769469292
  H   0.24147082844959      3.85194920384926      0.99573971381153
  H   -1.62321903471403      4.22697569663184      2.33583347846299
  H   -3.75953900016700      3.51807799321081      3.36905103181520
  H   -5.69820059257025      2.04684900083499      3.30151977490316
  H   -7.00913627006803      0.29300321470652      2.13512509022472
  H   -6.00750771636695     -0.83720384910809      0.14258791362371
  H   -3.67838315958761     -0.36194134155665     -0.47548837114971

TS-enantiomerization(P/M)-Z-metastable-M1
Final Gibbs free energy: -1461.7475995 Eh

62
 
  C   -3.49464662621118      0.63725404592620     -0.46002905766689
  C   -2.06477207679807      0.89112244584155     -0.58269766490381
  C   -0.97098151020948      0.05525384702227     -0.14878002316790
  C   -0.81436071452469     -1.42455425408879      0.05050333236206
  C   -1.62720619530634     -2.51699646768599      0.51628107023993
  C   -2.60785665715486     -2.45182027545732      1.53649241726863
  C   -3.37222680886033     -3.53898762410152      1.89359631378695
  C   -3.19501466966714     -4.78059224030790      1.25310309894772
  C   -2.14133630296243     -4.93247098144945      0.38481408501916
  C   -1.29029738605386     -3.84494149236052      0.06805389565954
  C   -0.03769837534236     -4.08765862387512     -0.54229851423438
  C   0.89108612993399     -3.08366457891211     -0.62180001884354
  C   0.50521913550853     -1.75495232299622     -0.34519283881629
  C   1.31180802364341     -0.54134468148571     -0.37333270219282
  C   2.67958376650857     -0.45228679545812     -0.46492385258724
  C   3.53997699556864      0.65739045832232     -0.07433207753112
  C   3.36571916229281      1.67077199896266      0.92435325466084
  C   2.28552070373106      1.71261588399852      1.83476744834296
  C   2.18747478806322      2.71504841263635      2.77380568684385
  C   3.16280749845956      3.72946005857818      2.84814080098264
  C   4.25100788932811      3.69320665095968      2.00930719407240
  C   4.39459033266354      2.66170265975106      1.04957098661374
  C   5.56549669732126      2.57657331195964      0.25213652664723
  C   5.76139275876589      1.52543818250015     -0.61304940059876
  C   4.75349869895009      0.56039036821988     -0.75528055373594
  C   4.79249854596011     -0.66745494250658     -1.61242866699998
  C   3.57424363699681     -1.48412224275694     -1.12441125447793
  C   0.34923808576299      0.55076941957532     -0.34245113484229
  C   0.61746950220309      1.83260372363179     -0.84078741966105
  C   -0.41441574763910      2.57168084593728     -1.35291895602889
  C   -1.73285195439444      2.07509531813221     -1.31986602268805
  C   -2.70383634434180      2.71246994208614     -2.15526180016721
  C   -3.96002895993714      2.21810678195387     -2.29473597219823
  C   -4.40759267364641      1.19613261383056     -1.40685064707566
  C   -5.77462116920125      0.85481547003836     -1.34287827377604
  C   -6.27062171069867      0.09201251875997     -0.30480566633345
  C   -5.40997435776547     -0.28556730515257      0.73515053912407
  C   -4.05980931990088     -0.00315445306500      0.64996312971806
  H   -2.68758781748518     -1.55422110654258      2.12773575945979
  H   -4.09339342896999     -3.44232031582367      2.70044858587247
  H   -3.82736214625194     -5.62600582494321      1.50855852657208
  H   -1.89706295235980     -5.91035098948808     -0.02347051227341
  H   0.21116513284731     -5.10014198115076     -0.84949884092631
  H   1.89505159834331     -3.31442305175026     -0.95013954777857
  H   1.53129405894184      0.93521058204615      1.80132097039623
  H   1.35320921998088      2.71884736466005      3.46979535212846
  H   3.06519762356646      4.52218397909990      3.58438417517140
  H   5.03116322158579      4.44702332553978      2.08208390984714
  H   6.32786604574730      3.34337944631116      0.36784613860396
  H   6.68386862173427      1.43942680436064     -1.18145090324192
  H   5.74210071300246     -1.20443156584961     -1.52127878730305
  H   4.66925904236675     -0.40223214000184     -2.67139665000878
  H   3.90100671384674     -2.24104901552020     -0.39702383976153
  H   3.07372938319129     -1.99929323185541     -1.94654466571077
  H   1.64050467967051      2.17356876749881     -0.95244305879351
  H   -0.21990473180385      3.50670543651079     -1.87181976608709
  H   -2.37813904558551      3.57084968471280     -2.73751757084589
  H   -4.66357409030049      2.65373769779013     -2.99965155758130
  H   -6.44390724592395      1.25780386854733     -2.09929607190000
  H   -7.32877017051417     -0.14923830681752     -0.25752412533449
  H   -5.80336474369915     -0.77464272413083      1.62201460143753
  H   -3.42083247297666     -0.18973238016768      1.49394061629525
