# Supplementary material for: Towards helical-chirality-controlled molecular motors
Source: Chem Sci. 2026 Apr 29;17(25):12377–84. doi: 10.1039/d6sc00373g (PMC13174676; doi:10.1039/d6sc00373g)
Supplement: SC-017-D6SC00373G-s002 [file SC-017-D6SC00373G-s002.zip › XYZ-coordinates/M2.xyz]

(P)-E-stable-M2
Final Gibbs free energy: -1653.44033467 Eh

69

  C   -0.22057825434951     -1.03045805075218      0.53473620002887
  C   0.99970450973192     -1.04953270076801     -0.25206403338822
  C   1.84420405441073     -2.17152586627484     -0.43263708355901
  C   1.68911313116135     -3.60541792105543     -0.14972178748161
  C   0.56626277181179     -4.48587421872318     -0.17230416133642
  C   -0.69681405024617     -4.21028902478176     -0.78584153410233
  C   -1.73687384258568     -5.10267617567362     -0.59375715931072
  C   -1.58235477838290     -6.29350010921615      0.13721844464156
  C   -0.33544016715583     -6.65517451649543      0.58730060405057
  C   0.76765038470339     -5.79227678420692      0.40125986604106
  C   2.07989238735031     -6.24760869287511      0.69896994525904
  C   3.17808670900695     -5.47312846608610      0.43146366420420
  C   2.98367803822970     -4.13518630113418      0.03591895507858
  C   3.95802092837728     -3.16019353217521     -0.44009915384975
  C   5.32022199243041     -3.36474763385961     -0.59771248470689
  C   6.22993350602457     -4.11040079360120      0.26552923721522
  C   6.13512211709665     -4.46610703730527      1.64548054107675
  C   5.06373436299323     -4.10697973551335      2.49705914743254
  C   5.03864384252865     -4.50388030992995      3.81491462749445
  C   6.08188815492883     -5.28450846000455      4.35343817116804
  C   7.16432924650921     -5.60700599950483      3.57068234394768
  C   7.23685768949089     -5.18972608306762      2.21909892442648
  C   8.40638107630399     -5.43604222613174      1.45498620969542
  C   8.53796893384424     -4.94750584242938      0.17499434917312
  C   7.45541806250985     -4.27314696168900     -0.40640852151593
  C   7.36886808434307     -3.61445349233084     -1.70179553688630
  C   6.09136039883768     -3.00975227032111     -1.80331053214126
  C   3.20234994165649     -1.96607252800759     -0.79394300587023
  C   3.66773835746114     -0.70237185070444     -1.18004735467813
  C   2.76561860396437      0.33284489945240     -1.28430066204858
  C   1.43920961118543      0.18759802150702     -0.82284212321021
  C   0.53806928236267      1.29398046175229     -0.88983210748884
  C   -0.70195079149892      1.22963946504091     -0.33699587721466
  C   -1.09397392767934      0.09304125711814      0.43574476765603
  C   -2.30381151246611      0.10261477622439      1.15917787866852
  C   -2.62743024616242     -0.93189403395662      2.01308858739285
  C   -1.72390919729861     -1.99038448448587      2.18944119306176
  C   -0.54759410478953     -2.03620250177628      1.46599609973615
  C   -0.91139551229530     -3.07770013606899     -1.75569648335831
  H   -2.69429315521808     -4.89403737789327     -1.06605518410145
  H   -2.43223009569910     -6.95602167836104      0.27505461319829
  H   -0.16937503883966     -7.62118983110342      1.05740798262928
  H   2.19946431401739     -7.25730540398185      1.08337698434813
  H   4.17745030096538     -5.87522282287569      0.55395851930084
  H   4.25712013840593     -3.49480448508070      2.11102520230842
  H   4.20947515891707     -4.20281637769994      4.44921993020909
  H   6.04156975316217     -5.60175142135964      5.39145874070175
  H   7.99792777370538     -6.16935395191146      3.98454632652546
  H   9.22178071627933     -5.98492299610888      1.91961509833683
  H   9.46457885366357     -5.08179256969910     -0.37629307851925
  H   4.71583389285235     -0.54083355630452     -1.40893885655617
  H   3.08061654949349      1.30147657971837     -1.66330166064130
  H   0.87259731506263      2.19612908224213     -1.39614220748948
  H   -1.38810970448716      2.06973884024372     -0.41127120286023
  H   -2.96637791779736      0.95820835606716      1.05219960681342
  H   -3.55879852528091     -0.90999899646055      2.57179614525037
  H   -1.94335452415938     -2.77775864347558      2.90517758703857
  H   0.14765606237770     -2.84720065258807      1.64249843233522
  C   8.27607709341338     -3.56444192991879     -2.75214397061459
  C   5.70962351558558     -2.41989782348121     -3.00753858559529
  C   6.62962749771475     -2.35527960498458     -4.05470180205114
  H   4.71245227087046     -2.01635801935470     -3.14768367587073
  C   7.90486130516239     -2.90918551743485     -3.92720620609675
  H   6.34274182386532     -1.87426625472157     -4.98537731063090
  H   8.60371934977190     -2.85102100744957     -4.75678914659863
  H   9.24943550157718     -4.04106319303991     -2.67110358768805
  H   -1.60522523120540     -3.40499687095435     -2.53549367798669
  H   0.02188844153235     -2.77024070785286     -2.23242296010566
  H   -1.34556323005338     -2.19281530436381     -1.28078221089082

(P)-E-metastable-M2
Final Gibbs free energy: -1653.43826454 Eh

69
 
  C   -0.80106494830135     -0.90267994050630      0.30494253174869
  C   0.54289207573010     -0.90728220853892     -0.23678667399208
  C   1.47279334636388     -1.97306574245397     -0.11605870412167
  C   1.35065468081736     -3.41693373399016      0.13911688028030
  C   0.26229284106506     -4.34381996825530      0.07566332423631
  C   -0.92041612384170     -4.18596056736360     -0.70967578202081
  C   -1.93924175966584     -5.11366567240728     -0.57400417252319
  C   -1.83514776231679     -6.22615215438810      0.27752793059487
  C   -0.64615336881162     -6.47864602536862      0.91919528148266
  C   0.43675259645873     -5.57991214805241      0.79578521909764
  C   1.70478396500748     -5.92018262794736      1.33886101857728
  C   2.80375785892616     -5.13294745002464      1.11465675352260
  C   2.63504390310030     -3.89392076904034      0.46594144140838
  C   3.62028893728888     -2.84205317807342      0.23636072115838
  C   4.98563933630642     -2.91807006522235      0.46448115284526
  C   5.85309229678005     -4.08848397560141      0.35173804460524
  C   5.71739448700221     -5.29138033557881     -0.40803256847985
  C   4.64839897291551     -5.57237605044987     -1.29094802699231
  C   4.58322183737210     -6.76624875087507     -1.97352864604518
  C   5.58151308986217     -7.74774796886300     -1.80885942837455
  C   6.66508802550595     -7.48626496388750     -1.00531314587833
  C   6.77964678949085     -6.25562722047125     -0.31358325076018
  C   7.95672610663186     -5.95475987801346      0.41856109517599
  C   8.13563933260907     -4.72277933669942      1.00466980837390
  C   7.08915010495624     -3.79183660386750      0.95324468379239
  C   7.05873214591406     -2.41761019792873      1.43164571148688
  C   5.80578443805766     -1.85503271398523      1.08273967439173
  C   2.85747882938450     -1.67521779416369     -0.17781611165811
  C   3.30907282381315     -0.48496626721488     -0.76349038743452
  C   2.38494401140082      0.45434910430604     -1.16367006621361
  C   1.01356001049913      0.28854363454099     -0.86753050781003
  C   0.08241564755314      1.31559101759537     -1.21221112479681
  C   -1.23060719289476      1.22457233619953     -0.87216152872886
  C   -1.69710440499483      0.14527098527334     -0.06051780443847
  C   -3.01527959071357      0.14094276381905      0.43901583451928
  C   -3.43360247887400     -0.82918166124936      1.32680909993026
  C   -2.52460929222936     -1.80385527731113      1.76566493580205
  C   -1.23676786881828     -1.83629523988925      1.26677015976714
  C   -1.05006070130934     -3.15741352928050     -1.80373196331316
  H   -2.83106913312108     -4.99804662277128     -1.18625315202001
  H   -2.66726340776865     -6.91904556377927      0.36531368944557
  H   -0.50629811320873     -7.38745886224492      1.49906834344502
  H   1.79851354620399     -6.85313742558383      1.88851194278336
  H   3.78346384750148     -5.43917872088636      1.46608883067827
  H   3.87658665360546     -4.82876675494864     -1.45025257240439
  H   3.75655395388438     -6.94831454207007     -2.65470895304116
  H   5.50839905352008     -8.69103419598828     -2.34231418838161
  H   7.46851352348039     -8.21244858029068     -0.90704514484114
  H   8.74106760792881     -6.70594509840774      0.46800919596228
  H   9.07086801346992     -4.47639245840521      1.49974387126944
  H   4.36879823965612     -0.32311871866234     -0.93475735954502
  H   2.70414650249779      1.36041391270370     -1.67151857893697
  H   0.45404414220593      2.17999158959091     -1.75703610785611
  H   -1.93331177910956      2.00485969295243     -1.15406885973761
  H   -3.69060261162166      0.93618984511913      0.13247854174940
  H   -4.44939329253553     -0.81807063114944      1.71166059674523
  H   -2.82923238581720     -2.53460055441869      2.50969118868433
  H   -0.54271187295182     -2.57758240576976      1.64346749610374
  C   7.99973510472113     -1.69736638186449      2.15566853807603
  C   5.48584378227681     -0.57746575219779      1.54153312210263
  C   6.43965843710464      0.15121573306683      2.25302288300788
  H   4.51122617920717     -0.13962885307223      1.35778743470182
  C   7.68999528831985     -0.39458028564151      2.54787175740122
  H   8.95242155118058     -2.14319242938744      2.42917146292783
  H   8.41648696238743      0.18928945670184      3.10580472849546
  H   6.19831281767785      1.15589749457395      2.58795821862699
  H   -1.50910350422085     -3.62762485519276     -2.67897714227641
  H   -0.08170288307452     -2.75191185227362     -2.10199915855151
  H   -1.68755922144169     -2.31739600447376     -1.51162203383007

(P)-Z-stable-M2
Final Gibbs free energy: -1653.44135105 Eh

69
 
  C   -0.89069320832132     -1.93832806513546      0.98907107622718
  C   0.38670736127594     -1.28991032119541      0.73436401629644
  C   1.56301709565246     -1.91330769330729      0.26149891148422
  C   1.82402283096806     -3.18800415479239     -0.41388794404323
  C   1.00463096263390     -3.99866235576807     -1.24470430629900
  C   -0.32010411138017     -3.66692562224299     -1.62242574291870
  C   -1.06396156288323     -4.51110789714877     -2.41422866913559
  C   -0.52186320054667     -5.72920022178041     -2.87225376996546
  C   0.78196023490666     -6.05393853070459     -2.57628504189875
  C   1.58438816034492     -5.19619893028791     -1.78915325421889
  C   2.96546816035637     -5.46804841418362     -1.59848029493230
  C   3.77413628111578     -4.58657030700805     -0.92865195072396
  C   3.20280706500223     -3.45067554939775     -0.31686984562391
  C   3.87224237506940     -2.26816681867613      0.21005625996655
  C   5.22444469601345     -2.13598383681758      0.48487858685667
  C   6.07277735657936     -0.95561731254438      0.36687684285224
  C   5.94050783106080      0.21908851486023     -0.43412442687191
  C   4.88925091756442      0.45075686864917     -1.35203272049866
  C   4.82381702673792      1.61866162925492     -2.07790830666534
  C   5.80439217731167      2.62006204040260     -1.92386012536722
  C   6.86975710436834      2.40570503188160     -1.08262760718611
  C   6.98443522814996      1.20281482275492     -0.34360101310294
  C   8.14329875833619      0.94644080186035      0.43346040170896
  C   8.32227395517893     -0.26100788799054      1.06932577467392
  C   7.29385658897828     -1.21220924753845      1.01777735474209
  C   7.26955189690470     -2.57183346410649      1.53741825401802
  C   6.03639627845064     -3.16234534458094      1.16565165726637
  C   2.82273680460532     -1.28644163923087      0.46375239755105
  C   2.90731087798714      0.01371954221754      0.97367555065546
  C   1.74067597378906      0.73142977754433      1.13894805904227
  C   0.48016839020426      0.11690145317760      0.99480602315868
  C   -0.71664497104148      0.89236321817405      1.07276238659319
  C   -1.93467068718681      0.30541979706935      0.93869719556709
  C   -2.06309390799916     -1.12051734188231      0.94140457717324
  C   -3.33908187098088     -1.70734097026212      1.01649343316821
  C   -3.46685199766035     -3.06252468833817      1.24430527747667
  C   -2.32250155804890     -3.82681730519921      1.48538534974790
  C   -1.03928016468014     -3.29565363187172      1.38736356350627
  H   -0.74662519059092     -2.72549569296165     -1.29888099502213
  H   -2.07597726996980     -4.23233636447665     -2.69428119565833
  H   -1.12498823888939     -6.39387824357704     -3.48425705212645
  H   1.22518809602710     -6.96737109730021     -2.96575246000016
  H   3.38524686229688     -6.36234216621153     -2.05194468472593
  H   4.84539664215218     -4.75477333428922     -0.88219213973514
  H   4.13169777601609     -0.31023786280989     -1.49965233474496
  H   4.01179571030742      1.76494674453804     -2.78486211112603
  H   5.73160552301097      3.54218365163746     -2.49311709395072
  H   7.65839755247004      3.14862597984743     -0.98966854810176
  H   8.91485427866681      1.71097015120300      0.47906009691781
  H   9.24532098530725     -0.47390222970574      1.60154235173697
  H   3.86817398319491      0.47461398624450      1.17263961543936
  H   1.77718805278301      1.78502598513825      1.40373011503309
  H   -0.62631161158396      1.96859037147274      1.19697642588131
  H   -2.84237578694081      0.90354945756177      0.92412815574337
  H   -4.21612788830409     -1.06925877711148      0.94145073898827
  H   -4.44987121507140     -3.52013926379174      1.31090948235437
  H   -2.43103993073601     -4.86439054109104      1.79336803009781
  C   0.10171670470395     -4.16675146433848      1.84595912766599
  C   8.19477890796626     -3.26128693266783      2.31068409017298
  C   5.71444565512195     -4.43121969986752      1.64525239430404
  C   7.88734660377939     -4.55774729431051      2.72577358524941
  H   9.13284436812758     -2.79691507488874      2.60333082913617
  C   6.65454513923921     -5.12937086143247      2.40402786397428
  H   8.60166691581971     -5.11708344627693      3.32317710381805
  H   6.41648963912478     -6.12858257562121      2.75725415148961
  H   4.74888976005992     -4.88225533835817      1.44213738773800
  H   0.97094391752095     -3.58025527398732      2.15190984839171
  H   0.43113348955014     -4.86517962579750      1.06960924639091
  H   -0.23191457997753     -4.76362911262515      2.70044004438735

(P)-Z-metastable-M2
Final Gibbs free energy: -1653.43929154 Eh

69
 
  C   -0.79360838802224     -1.31481195695198     -0.05729014243673
  C   0.55834508575408     -1.16864247873120     -0.56715017325698
  C   1.65778881521194     -2.01618276474556     -0.28293085784064
  C   1.77572172312107     -3.42794976320205      0.10420326425899
  C   0.83870900006756     -4.49820397592327      0.13654136378929
  C   -0.45244750419026     -4.44389338799337     -0.44333798033880
  C   -1.30402158922908     -5.52293747792157     -0.38047480137387
  C   -0.91473931869776     -6.70840219572741      0.27550793909626
  C   0.34837288671931     -6.81249650725322      0.81068340895002
  C   1.26227115855509     -5.73637070039933      0.73316504819315
  C   2.58969770807185     -5.87384540180429      1.21860344959744
  C   3.51876242262868     -4.88529065177995      1.01706382691004
  C   3.13163637228850     -3.68963811833436      0.37685433039509
  C   3.92532395737587     -2.50874902479788      0.06423703103974
  C   5.30453594755198     -2.37515385047563      0.11428375222949
  C   6.07591023113575     -1.16081643985274      0.37008199582716
  C   5.72602150033267      0.05702515680334      1.03213589392140
  C   4.47719427822234      0.31417517372405      1.64531581133074
  C   4.21248616262453      1.52590934918645      2.24301615355215
  C   5.18115788992681      2.54973317766517      2.25991411480110
  C   6.42625761069151      2.31493860393257      1.72820696232015
  C   6.74211086672727      1.06926867202356      1.13275244614342
  C   8.06375450848518      0.80492944688470      0.68982493720202
  C   8.41815492462543     -0.43310488936117      0.20551932817204
  C   7.42513873789237     -1.41223005739617      0.06254994537303
  C   7.55633563203069     -2.79551488012755     -0.36979444850552
  C   6.28058166783174     -3.40760794324026     -0.28815390742699
  C   2.97453291513130     -1.51093868817242     -0.41205382154116
  C   3.22574929314042     -0.32956254320710     -1.11921578248237
  C   2.16189567180247      0.34326820491783     -1.68165530365014
  C   0.83231361363437     -0.05164486914838     -1.42222247645417
  C   -0.25586406302336      0.61682224424102     -2.06260392420287
  C   -1.53967529957584      0.23290659803321     -1.83762533210404
  C   -1.85120012967976     -0.70025865816273     -0.79810429763644
  C   -3.19148229048528     -0.92009254873013     -0.43250115377810
  C   -3.49050030758130     -1.63969000836564      0.70649332295003
  C   -2.45257584123341     -2.07478356565050      1.53485511616271
  C   -1.11272637474202     -1.91346813732707      1.19421681273575
  H   -0.75966342213192     -3.55216232068898     -0.97510076295545
  H   -2.28254301355017     -5.46284319272117     -0.84881949125510
  H   -1.60323570783428     -7.54681283399956      0.33205490143789
  H   0.67329414157711     -7.73638139868808      1.28325991322444
  H   2.86918503640028     -6.79742527339650      1.71886262141160
  H   4.54012685454763     -5.01575488486700      1.36030136850805
  H   3.72100316070850     -0.46105657294849      1.66337921912867
  H   3.24838257517234      1.68919059376096      2.71679647970504
  H   4.95264331178551      3.50581283827986      2.72193039599187
  H   7.20117470036266      3.07609172989819      1.77745411024019
  H   8.80766245592353      1.59237198004279      0.78294123303239
  H   9.44843545186249     -0.64795360194942     -0.06428147339701
  H   4.24292442818494      0.01396056133434     -1.27798265149563
  H   2.33274431675539      1.20355452851928     -2.32345111999328
  H   -0.02754101516665      1.41204792515935     -2.76793457962301
  H   -2.36206717732404      0.69623723038762     -2.37692898168848
  H   -3.97998982022465     -0.47268487625472     -1.03248985409712
  H   -4.52378571367387     -1.80483303947583      0.99854712076203
  H   -2.69247336094503     -2.52848447022687      2.49384399265105
  C   -0.08759077247647     -2.26681228700738      2.24016748681742
  C   8.66005836916687     -3.48273282469965     -0.85787880424972
  C   6.11789643800134     -4.69993249758871     -0.78718147928674
  C   8.49491093469617     -4.80157896246338     -1.28264113704853
  H   9.63043943001760     -2.99843209159357     -0.92828176287648
  C   7.23177037687490     -5.39510651440314     -1.25972134901701
  H   9.34774587399531     -5.35976559113599     -1.65826105041386
  H   7.10759513714185     -6.41075784381648     -1.62428819553022
  H   5.14408806733788     -5.17531539876434     -0.82268858986841
  H   0.84131199443600     -1.70629462727423      2.10833547593688
  H   0.16864032490949     -3.33138843283234      2.23067934953226
  H   -0.49597285165140     -2.03816299321533      3.22919576249386

TS-THI-(P)-E-M2
Final Gibbs free energy: -1653.40343228 Eh

69
 
  C   -0.83556111740730     -0.94247542045869      0.47978368255748
  C   0.57545659778004     -0.92134529226330      0.15433233150222
  C   1.44605919186253     -2.04425082387579      0.21653313857299
  C   1.21929357146335     -3.48083413144128      0.12156442618091
  C   0.11972351267078     -4.24464761040866     -0.38034563284767
  C   -0.82921505545348     -3.79157745849928     -1.34823921342032
  C   -1.91164731456219     -4.60193934101681     -1.64534003783853
  C   -2.08918533852956     -5.86666566447620     -1.05792389521909
  C   -1.10749164921923     -6.38134272883804     -0.24588774424702
  C   0.03227872546192     -5.60769309144909      0.06857925411667
  C   1.10849606393732     -6.17362871911564      0.79610495697191
  C   2.27723504151468     -5.48162646340727      0.98809137992059
  C   2.37995076147847     -4.13564979371131      0.58955466166501
  C   3.46138028927780     -3.15634136715861      0.76010513740650
  C   4.82556851938406     -3.27397095579829      1.01280304441193
  C   5.84450644249091     -4.22617086886699      0.48573326101957
  C   5.91002737961980     -5.62247898815340      0.20305959887996
  C   5.24474716110495     -6.61578973433844      0.95626612546680
  C   5.35664041055018     -7.95214701394873      0.64781751399598
  C   6.15854068642124     -8.36991896559025     -0.43332220941761
  C   6.92802214163265     -7.44696593840753     -1.10128805418574
  C   6.87965976817525     -6.07282748034330     -0.76163977042473
  C   7.85429319311638     -5.17457808577809     -1.26175989908713
  C   7.95024641767280     -3.90083142119657     -0.75238135042096
  C   6.96599044527725     -3.44227118731546      0.13507188425399
  C   6.88134722105453     -2.15518082209999      0.81505005293556
  C   5.61249671621212     -2.08880987993868      1.41485406423234
  C   2.82787091951479     -1.85097564437491      0.43884804362270
  C   3.39475653271571     -0.61075403007483      0.09543303736288
  C   2.57683289033696      0.43769353983911     -0.26357608581677
  C   1.17202922315938      0.33152608536714     -0.17255998807711
  C   0.34210966422328      1.46372701220740     -0.43589193803345
  C   -1.00896220997734      1.39448809191119     -0.30080820842271
  C   -1.62918245263954      0.21204099297193      0.20734501174452
  C   -3.00865205493465      0.19519978680144      0.49988339668430
  C   -3.59369693757914     -0.90144812354993      1.09821176636273
  C   -2.79871841708452     -2.00296788375524      1.45136999452227
  C   -1.45107204399594     -2.02002472678828      1.15008882763516
  C   -0.62446175094619     -2.55849080373090     -2.19052711088833
  H   -2.62294026510853     -4.26461346163646     -2.39605126220391
  H   -2.96457207538846     -6.45936216343032     -1.30839386396335
  H   -1.17169061227778     -7.39734888039703      0.13552168275365
  H   1.01334589973728     -7.19332886521350      1.16008765742323
  H   3.08667113960721     -5.96434352131801      1.50407910671960
  H   4.72730893574809     -6.31450253632378      1.85724551329654
  H   4.84919343342580     -8.69064707966559      1.26217727674080
  H   6.22040796367836     -9.42366924102743     -0.68901202197115
  H   7.63084802500178     -7.76504597955799     -1.86745393367495
  H   8.57493732348648     -5.53607057381234     -1.99070258671625
  H   8.75796226827933     -3.23951823050922     -1.05358315471740
  H   4.46718704237191     -0.47036765818486      0.07478076118384
  H   3.01192536265172      1.38387280536021     -0.57417249736264
  H   0.82051759933617      2.38841161068496     -0.74964476432233
  H   -1.63424570954623      2.25694302382955     -0.51854282990837
  H   -3.59976024391231      1.07787001914068      0.26744469724996
  H   -4.65592645869827     -0.89990050532623      1.32582033563917
  H   -3.24128130338430     -2.84629470280360      1.97422809945129
  H   -0.85210218983925     -2.86646426406018      1.46340558053014
  C   7.82722858059222     -1.16205430015926      1.03045954897218
  C   5.31211128318321     -1.07983917050884      2.32080449600321
  C   6.27125184923532     -0.09451168763313      2.56296599373158
  H   4.34943596387203     -1.05129732061990      2.82346870529916
  C   7.50421360459792     -0.12213267914076      1.90753308827410
  H   8.80632239300466     -1.20354504193574      0.56079710574658
  H   8.23339107762073      0.65876822511006      2.10436021623486
  H   6.05654689279208      0.70048457687318      3.27111052450525
  H   -0.97139889241705     -2.76264276283879     -3.20799788484734
  H   0.42706136303683     -2.26715766507613     -2.23816933812701
  H   -1.18860339646715     -1.69731701874777     -1.81977970561824

TS-THI-(P)-Z-M2
Final Gibbs free energy: -1653.40429008 Eh

69
 
  C   -0.85020478804413     -1.50776424078782      0.49544436888167
  C   0.33231900072241     -1.12001704722438     -0.25409102084277
  C   1.51386880496794     -1.88855376927725     -0.39947973674940
  C   1.75741702861829     -3.32272550851919     -0.35174056808619
  C   0.85356294350501     -4.42357218693179     -0.40016182945919
  C   -0.50578520434731     -4.31715256873403     -0.78038188331885
  C   -1.31758861617621     -5.42841147867441     -0.82223668976983
  C   -0.81696282202501     -6.69816074464186     -0.47061222858979
  C   0.50981888689728     -6.84299631366865     -0.13540016977092
  C   1.37719994908746     -5.72673123157087     -0.11696349165922
  C   2.75747271128623     -5.86538269867114      0.17379477066861
  C   3.62526674713693     -4.81100114175876      0.03608215137445
  C   3.14605837234555     -3.53458930030696     -0.34365565286741
  C   3.84211917857698     -2.23435581922599     -0.55589881821360
  C   5.21869308953623     -2.07244767424264     -0.44646113588902
  C   6.00057438561615     -1.02458251228995      0.27494726077830
  C   5.96571308329421      0.39447972074319      0.39795867133425
  C   5.56731816548422      1.26942828068800     -0.63961444463408
  C   5.58165448713783      2.63512358935880     -0.47556376593859
  C   6.00687100472163      3.20292903757018      0.74285255451799
  C   6.52907860756484      2.39241169841806      1.72274844038845
  C   6.59096506991999      0.98757206085128      1.55183611290186
  C   7.36943818280642      0.18955912911533      2.42608206895444
  C   7.63351163329790     -1.12393537985129      2.11510954741854
  C   6.97615870817427     -1.71483956743172      1.02577855672288
  C   7.14848256009451     -3.04979801326810      0.46354945820590
  C   6.13968155053950     -3.22743203491056     -0.50041778071220
  C   2.75102179593866     -1.25585217807419     -0.68414472963560
  C   2.73420890137261      0.03996596597299     -1.20810753429189
  C   1.53436551585810      0.70102260235196     -1.37788590239522
  C   0.32871763249016      0.15547708775559     -0.90064979083508
  C   -0.91492732721735      0.82221608095833     -1.12651224069772
  C   -2.08286055490483      0.27273396163115     -0.70427947925232
  C   -2.08566589784441     -0.87409387924683      0.15333975710449
  C   -3.28859685786787     -1.30261111019126      0.74237152920111
  C   -3.27262596092827     -2.26649092027814      1.73005331570431
  C   -2.04711658530619     -2.74854673018035      2.19642030955260
  C   -0.83461757475625     -2.37868061522123      1.62102790867630
  H   -0.90234476378928     -3.35526003047042     -1.08103971638312
  H   -2.35219137850878     -5.32564735621644     -1.13775668413996
  H   -1.47364464931559     -7.56339203111802     -0.49131800078138
  H   0.91732075256602     -7.82307491601922      0.10115265804331
  H   3.13511486946470     -6.84014750773094      0.47197880913730
  H   4.67335783668905     -4.97739896908827      0.23725638766895
  H   5.34797801710424      0.84690514420219     -1.61234808688327
  H   5.29188900815434      3.27959283631001     -1.30077619430412
  H   5.98701614886983      4.28066201162854      0.87604162386263
  H   6.95875855731924      2.82273387934084      2.62413813883301
  H   7.82728635804964      0.65737081508031      3.29379587399820
  H   8.32170445076441     -1.71122264066120      2.71686765216314
  H   3.63516417658515      0.50554278034116     -1.56313375465622
  H   1.51168793327620      1.66491813457506     -1.87952100332229
  H   -0.90570403934339      1.75644733369531     -1.68242129806027
  H   -3.03492220414472      0.74466530988062     -0.93446910657130
  H   -4.21929523596198     -0.82865228863269      0.44055554944804
  H   -4.19814020606992     -2.59638283784624      2.19351952825596
  H   -2.02969962126777     -3.41244453710860      3.05780781245337
  C   0.42269642734553     -2.82384709275336      2.32172046439809
  C   8.15436996444448     -3.99275048015194      0.62727817878805
  C   6.19398794459596     -4.29440813481023     -1.38707273793534
  C   8.17622792640805     -5.09274004215272     -0.23537092712871
  H   8.93006611910468     -3.86581509986584      1.37775518313229
  C   7.22360263151687     -5.22815507075803     -1.24677545811874
  H   8.96381626696366     -5.83463238612189     -0.13784354144360
  H   7.28463712213342     -6.06629916470671     -1.93479850491747
  H   5.44867572713180     -4.40782164672832     -2.16973688487218
  H   1.26252008513237     -2.15372008572400      2.12279733965572
  H   0.73279222364242     -3.83204372486708      2.02690239972959
  H   0.23980574356567     -2.84191675175718      3.40040641117302

TS-enantiomerization(P/M)-E-stable-M2
Final Gibbs free energy: -1653.38023053 Eh

69
 
  C   -3.50307292314975      2.15884260014478     -0.74623604629944
  C   -2.12658787233693      2.01246473595804     -0.31334820106649
  C   -1.26509187998240      0.87110193427268     -0.42353779362155
  C   -1.37322777630813     -0.57941418131992     -0.02713883993872
  C   -2.42451987132135     -1.40501280920867      0.51570552836734
  C   -3.81802073059698     -1.42201855300954      0.18558444732388
  C   -4.72363998268907     -1.96106333461257      1.08337135988387
  C   -4.31145128525797     -2.65935779699373      2.23020599800484
  C   -2.97703689928158     -2.95687776935851      2.36911982468920
  C   -2.02180438619815     -2.39211622319497      1.49321827519947
  C   -0.68805049661977     -2.86925069704034      1.50821449779457
  C   0.26493061385959     -2.28653144548087      0.72088905962423
  C   -0.04366551384547     -1.05694932401468      0.10792582840745
  C   0.89954477920909     -0.06937347174957     -0.38326274509632
  C   2.24812139676104     -0.20599068818355     -0.67881756429646
  C   3.27697369885332     -1.03602422846845     -0.06544334328649
  C   3.42094797604844     -1.50331849303717      1.27530346275115
  C   2.53220771281891     -1.18464503943304      2.32858954622235
  C   2.73380516653925     -1.67349589085451      3.59924194898625
  C   3.83327730978624     -2.50990583446046      3.88323901808160
  C   4.74910365438386     -2.79148080026545      2.89767020524812
  C   4.59149138352021     -2.27472112733265      1.58824003131892
  C   5.60714482096973     -2.45491779600896      0.61412212819043
  C   5.53280962147485     -1.83630720792702     -0.61379494631399
  C   4.38006433224219     -1.10650016245855     -0.93699103706493
  C   4.11320970718799     -0.26304154454293     -2.09335225591549
  C   2.85328132406449      0.35747199167439     -1.90232449448219
  C   0.12002179965651      1.14134508266391     -0.54970674862136
  C   0.67111219630417      2.41397318458278     -0.32855525974195
  C   -0.14337845007270      3.41018458098388      0.15054939554084
  C   -1.53851629432882      3.21454113372210      0.19788348554776
  C   -2.38451104084752      4.21381623356770      0.77969148722214
  C   -3.73926799032891      4.12441092197974      0.71914985884538
  C   -4.33158436249801      3.16014241992869     -0.15498815887722
  C   -5.65554385076051      3.31874001541431     -0.60586238245326
  C   -6.10625345622773      2.63747194170753     -1.72182891818217
  C   -5.22343478792394      1.81153816837569     -2.42891106827754
  C   -3.95134715479844      1.57141667949551     -1.93980728133482
  C   -4.29420923202094     -1.21715897356557     -1.22302024346684
  H   -5.78053334295396     -1.94422342114074      0.82413140121748
  H   -5.04766642175678     -3.06450782499851      2.91845944952981
  H   -2.63244281307123     -3.64861041728370      3.13348912448882
  H   -0.44327145578348     -3.71329617192323      2.14786888706868
  H   1.27013281484616     -2.68470591635145      0.67910183734517
  H   1.68873890884998     -0.53118552318461      2.13342099160857
  H   2.04327882469459     -1.40393056193567      4.39364272415759
  H   3.97109863432771     -2.90090314012676      4.88718850235832
  H   5.62857745736175     -3.39255296238655      3.11577509680753
  H   6.48034934288346     -3.04597507541130      0.87924578336088
  H   6.35712461052365     -1.90602261315447     -1.31833168337072
  H   1.74677460811164      2.55207690845961     -0.38706951150637
  H   0.27055850793208      4.35353141567850      0.49622202063839
  H   -1.90485435419065      5.04675267212847      1.28784632550616
  H   -4.37372929778609      4.86507365366043      1.19900956399661
  H   -6.29024146202674      4.05287810879569     -0.11528302046292
  H   -7.11624907122391      2.79804420275412     -2.08823982347093
  H   -5.53286815044784      1.35920490443698     -3.36700305106777
  H   -3.25494249158669      0.97295087288495     -2.51505288530302
  C   4.86413493312711     -0.02823600767641     -3.23832571185461
  C   2.33727500075938      1.18443567905963     -2.89854364838963
  C   3.10651412577081      1.43807911871964     -4.03467759323688
  H   1.35605981869926      1.63753132344335     -2.80105338173645
  C   4.35817810989286      0.84231648016493     -4.20453865266559
  H   2.72007445497188      2.10408218832168     -4.80085372535760
  H   4.93554580622220      1.04694389647518     -5.10164798447273
  H   5.82264425251354     -0.51868990186699     -3.38661846467378
  H   -5.14094743842269     -0.53429707264590     -1.29944144592536
  H   -4.62734500448139     -2.19599167411172     -1.59122941253339
  H   -3.49585016404146     -0.88598137273518     -1.88177977096883

TS-enantiomerization(P/M)-E-metastable-M2
Final Gibbs free energy: -1653.38030707 Eh

69
 
  C   -3.45311222195377      2.36163388346011     -0.02142250751349
  C   -2.12872043427026      1.98082453708598     -0.47338137145573
  C   -1.22962104392833      1.01399861376959      0.08697285281351
  C   -1.34188663522372     -0.44059361928612      0.46672539490757
  C   -2.42449295008054     -1.39263312150325      0.51804332460653
  C   -3.77167388067452     -1.20240247739008      0.96513610924804
  C   -4.75717015690186     -2.08170925156901      0.54931289928930
  C   -4.45657812955280     -3.26372587520151     -0.14728272061182
  C   -3.13853566341399     -3.63369665907140     -0.26710748069690
  C   -2.10707191378467     -2.74363360296303      0.11013284110978
  C   -0.77088393072414     -3.20878016320189      0.18249777831095
  C   0.24822071536745     -2.34584393273593      0.47295180271867
  C   -0.02333117654148     -0.96465135743703      0.43602208460933
  C   0.94155512492221      0.10694550470307      0.27359013296710
  C   2.31805006116549      0.09005662948768      0.44567773591633
  C   3.29394080183437     -0.96545872341691      0.20522476258364
  C   3.29910687841870     -2.03251817408326     -0.74261170574221
  C   2.28900681005892     -2.24243098748815     -1.71029765034333
  C   2.35989539857806     -3.29667968627546     -2.59233491955013
  C   3.44361271679959     -4.19834464420259     -2.55160220712354
  C   4.47172599531330     -3.99015236457046     -1.66337762610533
  C   4.44791092972322     -2.89432516491979     -0.76617190358189
  C   5.57092539002486     -2.60725526649865      0.05183974984149
  C   5.61781593387578     -1.46610598393097      0.82074041635436
  C   4.48908156464106     -0.63604646147365      0.87210804981985
  C   4.33039336621602      0.67175499574780      1.49191565928761
  C   3.04090746793181      1.15949592817141      1.16304306957902
  C   0.15312429821874      1.26858879499611     -0.08791967764528
  C   0.64221914980786      2.25338096524236     -0.96172971672283
  C   -0.24670891512455      2.91290567701767     -1.77414202222256
  C   -1.63271451054668      2.76134682681968     -1.56740557971588
  C   -2.56346813585224      3.37433869415588     -2.46783106754689
  C   -3.90056388025751      3.36745802204310     -2.22493922106609
  C   -4.36753714408569      2.97168978635171     -0.93267044935280
  C   -5.63759726344725      3.37137653325308     -0.47609040266974
  C   -5.94494160885401      3.33681844283647      0.87180163339099
  C   -4.96839343265059      2.93453083315459      1.79168506793697
  C   -3.75215896803974      2.44629411250312      1.34745729429266
  C   -4.09494409890431     -0.32366006569074      2.13867452545429
  H   -5.77893644837082     -1.90685257991259      0.88092433447100
  H   -5.25372948998199     -3.92962849833955     -0.46507531705753
  H   -2.86290448381794     -4.62144037261629     -0.62761436327601
  H   -0.57722317249435     -4.26509492111890      0.01491533090114
  H   1.26194804642984     -2.70457231874608      0.59316945986442
  H   1.45466031809682     -1.55162697497194     -1.76637203345380
  H   1.57692388166055     -3.42923462319196     -3.33390845640947
  H   3.47854896149410     -5.03433352260473     -3.24418781638711
  H   5.33723536295358     -4.64851100914226     -1.65608067356413
  H   6.42457656821515     -3.27942900231207      0.01392464894961
  H   6.51766045255590     -1.20915123109509      1.37292772338795
  H   1.71361917105258      2.36949958663409     -1.09693698191329
  H   0.10086861745679      3.55401649707552     -2.57972402038570
  H   -2.16430998588956      3.83759463444113     -3.36678644492390
  H   -4.60334073850831      3.79837109426038     -2.93331867165527
  H   -6.34116562192223      3.79151704409300     -1.19083608005134
  H   -6.91228249013516      3.68747765027942      1.22018927374783
  H   -5.16086289691136      3.00838170455601      2.85841150412861
  H   -2.98076151592443      2.18382493156648      2.06169861433558
  C   5.19740357572681      1.41051906606046      2.28727199398329
  C   2.61727935605405      2.38254874247019      1.67985928199445
  C   3.50080580436924      3.13294085556220      2.45644623805268
  H   1.61983770351356      2.76116157380397      1.48100995664959
  C   4.77887723970265      2.65638673856751      2.75652925167433
  H   6.17905114469591      1.02444328526138      2.54935079813632
  H   5.44642667858747      3.25358119658979      3.37107186330673
  H   3.18439764780594      4.09936170429347      2.83829877125746
  H   -3.23797099025193      0.26055941494413      2.46383129167857
  H   -4.36055408414368     -0.98991786311995      2.96951781130509
  H   -4.94575512010395      0.33564599882274      1.96454775588137

TS-enantiomerization(P/M)-Z-stable-M2
Final Gibbs free energy: -1653.38119745 Eh

69
 
  C   -3.56898214663559      1.04732390711142      1.40188795700219
  C   -2.35069932904540      1.14068874913334      0.61663234137900
  C   -1.24386261371167      0.24488273322814      0.58336664901715
  C   -1.07772345944267     -1.25102752739049      0.60729444718913
  C   -2.01246068369913     -2.35382879719737      0.47771905036334
  C   -3.19785558652709     -2.62358147729433      1.22776921542957
  C   -4.15214144040044     -3.48194436969725      0.70237143382094
  C   -3.91921893530877     -4.22937985958041     -0.46159194315569
  C   -2.64833266327537     -4.24101883627738     -0.98832684181943
  C   -1.66039064633305     -3.35934633611853     -0.49562108655565
  C   -0.30720466452474     -3.51976859804262     -0.90174898150211
  C   0.65856413432125     -2.67714011919347     -0.43632710676758
  C   0.25810772785310     -1.50256058324548      0.24643462108024
  C   1.00581834134787     -0.26658113759842      0.10660807347972
  C   2.38403528665845     -0.17201700892293     -0.01425516605261
  C   3.21377999671130      0.79791534038442     -0.71723302448361
  C   2.95947213454298      1.56551173054096     -1.89298303436039
  C   1.77430995205794      1.47675310773464     -2.66009332615987
  C   1.59660240457484      2.25216157682794     -3.78323051833075
  C   2.59419560819851      3.15900256002235     -4.19781047289790
  C   3.78280310236332      3.22675403365651     -3.51089220110549
  C   4.01237779970188      2.41706576531291     -2.37142882625369
  C   5.28677807576138      2.39248227502542     -1.74858972196176
  C   5.56496493626517      1.50606066039720     -0.73227244135165
  C   4.53389602228584      0.69326768548752     -0.24001835777680
  C   4.59511214905605     -0.39811370918630      0.72235179464212
  C   3.30766387848431     -0.98514121000058      0.80165661671275
  C   0.00751276296961      0.78465914483898      0.15180701994357
  C   0.16000464799945      2.12460663007732     -0.21931051668894
  C   -0.97317198856951      2.85916217723296     -0.48686082079368
  C   -2.23850703361456      2.34994379008580     -0.14891670662265
  C   -3.42644815074520      3.03934464016678     -0.55481904460640
  C   -4.65406963012445      2.66114086265782     -0.11226966690919
  C   -4.74559387181690      1.73154072346728      0.97155460129064
  C   -5.91647533542069      1.64900847735660      1.74721667496909
  C   -5.89521231930689      1.05142336190063      2.99478755894156
  C   -4.68816880964181      0.55526730618357      3.50060204694236
  C   -3.55233285856095      0.54437725007586      2.70852056902194
  C   -3.26870499825585     -2.35454621733880      2.70723018932538
  H   -5.05523867037217     -3.66736987443138      1.28075611813076
  H   -4.69032436820876     -4.88602260451836     -0.85408379764657
  H   -2.37047459609948     -4.94762828927185     -1.76616745999947
  H   -0.05958450362781     -4.33754541252773     -1.57337593522586
  H   1.69809242439956     -2.80574293717459     -0.72275813127565
  H   1.00243502819551      0.77393713999231     -2.36572282910559
  H   0.68221879239596      2.15629672755696     -4.36222604367881
  H   2.43382180676135      3.77544595330958     -5.07758815030183
  H   4.58051832652495      3.88352818018033     -3.84957027711176
  H   6.06327934217391      3.05032311268386     -2.13113742964684
  H   6.56877615193979      1.43290253231013     -0.32284432080111
  H   1.14126202068015      2.53370006402311     -0.42146929724783
  H   -0.90451239857088      3.83320407350548     -0.96419858071853
  H   -3.31629329895683      3.87148426538196     -1.24588806022216
  H   -5.55538338785302      3.16010274877859     -0.45892680585747
  H   -6.81795128124637      2.13837761391337      1.38624961183855
  H   -6.79354026916575      1.02984474726286      3.60519806955069
  H   -4.63750100934845      0.18246566103115      4.51993635751396
  H   -2.60735862499997      0.20912031657450      3.11748600026713
  C   3.08274286328074     -2.02944011130753      1.69670593673722
  C   5.65019683932127     -0.87253570297555      1.49125267213318
  C   4.15221159383063     -2.52099585044938      2.44665519312216
  H   2.09689978170271     -2.46787923065385      1.81415639591590
  C   5.42369429327378     -1.95273589576473      2.34575831293288
  H   3.98785686411891     -3.35329180138316      3.12504853446014
  H   6.63172069485413     -0.40876192454034      1.43861463257288
  H   6.23884582479638     -2.34498663135968      2.94715945956583
  H   -2.44019238611218     -1.74586023212382      3.06166979692814
  H   -3.18078925689293     -3.33000816455099      3.20296624458539
  H   -4.21430039298764     -1.91275717529329      3.02272272818987


TS-enantiomerization(P/M)-Z-metastable-M2
Final Gibbs free energy: -1653.38116972 Eh

69
 
  C   -3.75746394962459      0.52795904370213     -1.17574556107801
  C   -2.45408865423865      0.87774796723233     -0.63893090061486
  C   -1.31878931804011      0.03972925752045     -0.44568738010138
  C   -1.10002724025187     -1.37237972725230      0.02756331012605
  C   -1.96691157322307     -2.35289553262073      0.65549165319475
  C   -3.22710051206057     -2.85744180883791      0.21060002651753
  C   -4.07094974793653     -3.47418940989559      1.12219154691257
  C   -3.66151101285125     -3.77251260830405      2.43021080664650
  C   -2.33460901980193     -3.60777129542704      2.75434585935969
  C   -1.45376737110292     -2.95877518484457      1.86039174516613
  C   -0.05455151445424     -2.97743745388151      2.11273961906832
  C   0.81004145395618     -2.35912704615634      1.25864104797414
  C   0.27983738582381     -1.49423932982351      0.27019553486259
  C   0.99199680421873     -0.29443200918071     -0.13013793016715
  C   2.36931290607270     -0.17996557047314     -0.24225121300073
  C   3.24985871733809      0.96408354330639     -0.04322057195274
  C   3.12840288597581      2.09805996292497      0.81462795264952
  C   2.06172497006413      2.29928325212127      1.72168414393828
  C   2.00856029959985      3.42195443519993      2.51602206141781
  C   3.01866109078107      4.40377497403523      2.44436493418387
  C   4.10060918892964      4.21063459758752      1.61900186509593
  C   4.20437437628207      3.04938848324955      0.81442412583287
  C   5.38367165874054      2.79137284995190      0.06927145255704
  C   5.55439131835370      1.60171674432991     -0.60277201586705
  C   4.49641486146530      0.68231776472150     -0.63312308571701
  C   4.46738980016805     -0.67657523068544     -1.15525722996189
  C   3.20389354222789     -1.23847067480861     -0.84541056511498
  C   -0.04384486852677      0.68501057935269     -0.39974485763893
  C   0.10278158743175      2.06907611849183     -0.53765423820389
  C   -1.01424133607430      2.86044880963573     -0.39013107607435
  C   -2.29188902660685      2.27650791420038     -0.35977401280258
  C   -3.44405106339044      3.07439384272307     -0.06414542636218
  C   -4.70264884594229      2.57695480006439     -0.18391951395971
  C   -4.89503388853058      1.32967781374084     -0.85827073044384
  C   -6.15035402812438      0.99313652687864     -1.39715489513800
  C   -6.26436033046153     -0.00069912900207     -2.35270051067852
  C   -5.11305098558367     -0.65280601979444     -2.80934855828973
  C   -3.88699558256566     -0.39772395296028     -2.21831375435775
  C   -3.49888391787373     -3.11557694951663     -1.24725123683910
  H   -5.03230619245145     -3.84308865726013      0.76977186746248
  H   -4.34897025646594     -4.24731557325384      3.12434152613283
  H   -1.93177208630823     -4.00123853127318      3.68410432638932
  H   0.30867181959987     -3.51086976779558      2.98725637150136
  H   1.88203766037790     -2.38833218861182      1.42963257899345
  H   1.28310814560887      1.54844001857129      1.80103911998768
  H   1.18433238719166      3.54750558984935      3.21275849638204
  H   2.95528152124259      5.29199974032159      3.06628604306896
  H   4.91151731336585      4.93465830281744      1.59283239197572
  H   6.18016053174435      3.53108388838040      0.08745388003996
  H   6.49597560047293      1.37612085977967     -1.09593068608257
  H   1.08497176560413      2.51519428035204     -0.62307554817679
  H   -0.92178852830363      3.93888077770632     -0.29140065744350
  H   -3.27839679847947      4.09346596893916      0.27662880711433
  H   -5.57126705624577      3.17287461597388      0.08401587878630
  H   -7.01696297986746      1.58497854704398     -1.11230774283671
  H   -7.23108420674641     -0.22520120155997     -2.79443198357987
  H   -5.17703425774107     -1.35775716016875     -3.63364883144266
  H   -2.98910413223822     -0.86400952279895     -2.60439307542080
  C   5.42561654994792     -1.40166733690134     -1.85185398949490
  C   2.89916958342917     -2.52654239087646     -1.28198726398311
  C   5.12607317169703     -2.70889980058107     -2.23853526908894
  H   6.38694782839078     -0.95990191031943     -2.10085706295598
  C   3.87472276749796     -3.26126991987014     -1.95732826732150
  H   5.86624476234681     -3.29599989189661     -2.77471321691611
  H   3.65146399506640     -4.27568651651335     -2.27519719198077
  H   1.92365904047935     -2.96597289433133     -1.09989297962164
  H   -4.49562244321147     -2.80640689142115     -1.56319776773181
  H   -3.43253839081075     -4.20244916538445     -1.38623784325221
  H   -2.75077617535706     -2.66878361642331     -1.89751433164373
