# Supplementary material for: Towards helical-chirality-controlled molecular motors
Source: Chem Sci. 2026 Apr 29;17(25):12377–84. doi: 10.1039/d6sc00373g (PMC13174676; doi:10.1039/d6sc00373g)
Supplement: SC-017-D6SC00373G-s002 [file SC-017-D6SC00373G-s002.zip › XYZ-coordinates/M3.xyz]

(P)-E-stable-M3
Final Gibbs free energy: -1501.05958634 Eh

65
 
  C   -0.33189664557074     -0.98856580504541      0.55285681304088
  C   0.91485933109944     -0.94559669571288     -0.18859992430545
  C   1.83481221816064     -2.01963223721780     -0.31104787663942
  C   1.73568574789873     -3.45936421655725     -0.06037172271811
  C   0.64530744238020     -4.38243920090544     -0.14213202885237
  C   -0.60191179800573     -4.14710399823087     -0.80172660471009
  C   -1.61540375932444     -5.08086808003214     -0.66411220232079
  C   -1.44510208978360     -6.27813125860563      0.05125450289839
  C   -0.20089742215298     -6.60144216952138      0.53715778888324
  C   0.87372862031904     -5.69268299813743      0.40793637645613
  C   2.19330140014777     -6.10672279800076      0.72928742815467
  C   3.26940339920141     -5.28381520996328      0.51922062952577
  C   3.04438842309925     -3.93988680833546      0.16037522094867
  C   4.00109376325171     -2.89783129577731     -0.21345300420818
  C   5.37085692686678     -2.98202949648437     -0.26696830019444
  C   6.27203603992328     -3.87291231170191      0.45042896057341
  C   6.17530153216487     -4.43290823647797      1.76314376335705
  C   5.13768820101831     -4.13422972394192      2.67565171099891
  C   5.11840120370524     -4.69735311124378      3.93172281973002
  C   6.13178536356930     -5.59093122423529      4.33521292780069
  C   7.17700355280050     -5.87025202150724      3.48736354781869
  C   7.24152357105613     -5.28639613207618      2.19843084708363
  C   8.36839520074039     -5.49730612005700      1.36225112799747
  C   8.49008810685715     -4.85105085050132      0.15303155098174
  C   7.44859848699001     -4.02025240514134     -0.28424911067674
  C   7.40662648060127     -3.18353496968035     -1.52815862655955
  C   6.22815206137084     -2.21793833644896     -1.25622555782839
  C   3.19669357389463     -1.73855180562501     -0.60019328324717
  C   3.58846444973202     -0.46379752282678     -1.03392073817351
  C   2.62636875516331      0.50942913443677     -1.20061691569610
  C   1.29963525724285      0.30350368574237     -0.76561307641959
  C   0.34156636391178      1.35891031368102     -0.87405013393074
  C   -0.90768807279246      1.23626020485482     -0.35372221394136
  C   -1.26020497028067      0.08709089379238      0.41926180139954
  C   -2.49090669359471      0.03591564356224      1.10573852489461
  C   -2.78749840947903     -1.01049952561778      1.95460919518885
  C   -1.83693728936128     -2.02131823525561      2.16339876223391
  C   -0.63795380043130     -2.00828801742481      1.47744282152027
  C   -0.82188054390127     -3.01681361047789     -1.77398846124240
  H   -2.56033097630287     -4.89870197639588     -1.17157836634377
  H   -2.27367450982623     -6.97448638433426      0.14554220333908
  H   -0.01258784940650     -7.57099393626028      0.99182666347855
  H   2.34195191492932     -7.12426657661631      1.08221734371897
  H   4.27437078455920     -5.66400862388916      0.65459357039064
  H   4.35457964131373     -3.44400162435094      2.38103052309537
  H   4.31678911123200     -4.44677847180852      4.62090088873422
  H   6.09542132350340     -6.03838412106436      5.32436196068492
  H   7.98322171689361     -6.52898489371579      3.80115264663033
  H   9.16032369798028     -6.15243781496675      1.71728551307101
  H   9.38249806127403     -4.97605889761870     -0.45471218193333
  H   7.18609363426410     -3.80624539097244     -2.40611754780522
  H   8.35545587317437     -2.67228914815558     -1.71815696645954
  H   5.68217059985938     -1.94788263750224     -2.16274485525463
  H   6.61762853630821     -1.29587552455614     -0.80073019683916
  H   4.62310722042079     -0.23531569637120     -1.25872352789567
  H   2.89370926127411      1.47947612764283     -1.61192343721831
  H   0.64133718146629      2.27113745513877     -1.38458152626769
  H   -1.63501450203189      2.03788789385666     -0.45644838408994
  H   -3.19383417454361      0.85517535633768      0.97337256291737
  H   -3.73591068457621     -1.03484332368198      2.48389186329135
  H   -2.03874648715013     -2.81779414511152      2.87436203011538
  H   0.09137654520640     -2.78363155607202      1.67616318074345
  H   -1.43763447626624     -3.37923443072825     -2.60280244836860
  H   0.11949994560517     -2.64408843697523     -2.18276651573403
  H   -1.34548536764952     -2.16743666912926     -1.32494233582285


(P)-E-metastable-M3
Final Gibbs free energy: -1501.05918986 Eh

65
 
  C   -0.57594899466337     -0.89947896084720      0.47062974995333
  C   0.73225176177334     -0.90886249768591     -0.15433787607075
  C   1.62862376948072     -2.01342584786850     -0.17374115264671
  C   1.45936425303334     -3.45721818997867      0.01446855510569
  C   0.32515818838031     -4.33164680383969     -0.03780432441792
  C   -0.87539647104179     -4.08617376619835     -0.77024228687291
  C   -1.92924559980533     -4.97672926040017     -0.64391391253621
  C   -1.84585376431622     -6.13122549417472      0.15125277588533
  C   -0.64904061670604     -6.46000993769413      0.74319870970286
  C   0.46649448190896     -5.60150361420138      0.62402811961802
  C   1.73636253469455     -6.01193427217884      1.11203565818814
  C   2.86216430319085     -5.26934704764517      0.86669988817036
  C   2.73503773346929     -4.00390557322884      0.25746629893562
  C   3.75748802543046     -2.99215446037274     -0.00881169220551
  C   5.12220133517130     -3.11163969495430      0.08116931019159
  C   5.94638775959533     -4.31358763380356      0.12783615882726
  C   5.77937048473404     -5.58581721757955     -0.50511119070023
  C   4.74548005456026     -5.88479204409383     -1.42134680373840
  C   4.65823971998874     -7.12704607459576     -2.00828042656962
  C   5.59629744723919     -8.13433890225354     -1.70370330061978
  C   6.63943098963108     -7.86322296110842     -0.85054988387513
  C   6.77411217317664     -6.58659533968308     -0.25188836175785
  C   7.90550921249372     -6.27687512336926      0.54663892112589
  C   8.10320921799873     -5.00769663133198      1.04064478409943
  C   7.13163199509659     -4.02464426711885      0.80410048033858
  C   7.18194661284761     -2.57815639570610      1.19625311450294
  C   6.05899340872982     -1.94795988644269      0.33766112906799
  C   3.01957743272406     -1.76626345170300     -0.30554071519692
  C   3.48119711948456     -0.53293380633531     -0.78775245863430
  C   2.57028461929098      0.46721137498020     -1.05236863239635
  C   1.20906423943766      0.31866306896043     -0.70898147054522
  C   0.29976367758517      1.40220406581433     -0.91645942123457
  C   -0.99566416626700      1.32692282850088     -0.51302719325371
  C   -1.45338588219613      0.20226465815904      0.23996838163157
  C   -2.73942488271427      0.20206500405518      0.81822759693589
  C   -3.13987848253361     -0.81641059697355      1.65849334609569
  C   -2.24154434475259     -1.84834346016623      1.97074262002598
  C   -0.98900832773775     -1.88608698429547      1.38984125921244
  C   -0.99910349346291     -2.99297886468651     -1.80010326442776
  H   -2.83554177797326     -4.79334600109968     -1.21722065772180
  H   -2.70326563485977     -6.79318845339714      0.23516658730546
  H   -0.53010058619055     -7.39845549742573      1.27916972092593
  H   1.80818541129671     -6.96248160276517      1.63451259346848
  H   3.83335607463622     -5.63364674286815      1.18186730046328
  H   4.02064048840281     -5.11827861375661     -1.67242260822570
  H   3.86075608810388     -7.33125555776792     -2.71728706175590
  H   5.50598767491510     -9.11441877619181     -2.16333736718372
  H   7.39151886005442     -8.61925034360932     -0.63799620776954
  H   8.64186949298848     -7.05680303883677      0.72548402282149
  H   9.00178755477209     -4.76546944534581      1.60214963459542
  H   8.16705385207357     -2.13452027297474      1.02146582689043
  H   6.95003845742632     -2.45721164204494      2.26340689458737
  H   6.49106683837224     -1.58139690457171     -0.60449051247458
  H   5.56319569100630     -1.11148132373779      0.83448285444865
  H   4.53186236254598     -0.37008439339043     -0.99771561395377
  H   2.89926069900257      1.40868461477514     -1.48459815575169
  H   0.67488411678243      2.29573701873777     -1.40984902953132
  H   -1.68429789276821      2.14891139395016     -0.69299301153897
  H   -3.40181602883878      1.03956571718784      0.61196997956221
  H   -4.13007012790040     -0.80091906279772      2.10499746557865
  H   -2.52667058622724     -2.62029134742761      2.68023831930883
  H   -0.30139057950486     -2.67490261593777      1.66791070216338
  H   -1.54875864123224     -3.37762556229001     -2.66477946387865
  H   -0.02298490440955     -2.64201405928147     -2.14107821584308
  H   -1.54875442742463     -2.12526342508718     -1.42236648640557


(P)-Z-stable-M3
Final Gibbs free energy: -1501.05977062 Eh

65
 
  C   -0.57951632563555     -1.18170533518135      0.52166917988321
  C   0.56536597584598     -0.84976223050345     -0.30761052036844
  C   1.55985579019801     -1.76336462564405     -0.74917600870149
  C   1.63306636900790     -3.22615459870598     -0.76608951818294
  C   0.64022554214574     -4.24727111886949     -0.88560201169034
  C   -0.68862467989724     -4.05968103072645     -1.37983945874803
  C   -1.57956158446501     -5.11748679039421     -1.31269370940197
  C   -1.21221856743665     -6.38068649237457     -0.81796314564735
  C   0.10044300784965     -6.62387968811478     -0.49225144392617
  C   1.05803567421381     -5.58685768659719     -0.56678152158125
  C   2.43817608688006     -5.88200526108592     -0.41295311904540
  C   3.39831071293169     -4.92145439360203     -0.60771482628839
  C   3.00042944917151     -3.57832594804928     -0.77110669778022
  C   3.79001418568429     -2.39046537968351     -1.09585587607178
  C   5.15166206865217     -2.34898970468024     -1.27154616516963
  C   5.96200093165039     -1.36541289664141     -1.97579401671690
  C   5.67014043899739     -0.57666303176441     -3.13308366333263
  C   4.47597528402729     -0.68297079467617     -3.88201428991536
  C   4.26962803361325      0.09763349698828     -4.99711746695228
  C   5.24402563533972      1.02691647178291     -5.41535456452111
  C   6.43379695127350      1.12532780441464     -4.73412148313848
  C   6.68876517356732      0.31806655938384     -3.59853610896792
  C   7.95281889757205      0.35120348944843     -2.95454119553192
  C   8.24691031470944     -0.50379467953539     -1.91683758941704
  C   7.25393482910907     -1.37677956244623     -1.44967792281482
  C   7.38401977063957     -2.42027143630096     -0.38060467588867
  C   6.12396239410359     -3.29316296860587     -0.59212654249839
  C   2.84242337470751     -1.27512022864407     -1.11399534357238
  C   3.07368333019604      0.09956014546018     -1.25443002063202
  C   2.01992107635728      0.97348638360550     -1.10081329336761
  C   0.76782962563406      0.52833034406034     -0.62567813740960
  C   -0.29093486955784      1.46722499578174     -0.42273746681239
  C   -1.46229497305438      1.09747855492334      0.15806957348986
  C   -1.61674633548368     -0.21678757514290      0.69733622712607
  C   -2.75281424859182     -0.54451214369106      1.46579232931897
  C   -2.84915129640476     -1.76147484450464      2.10837550617436
  C   -1.78534835033063     -2.67242165118983      2.02296332643396
  C   -0.67870158744084     -2.38694776593861      1.24710169023567
  C   -1.12351414718522     -2.81733847756651     -2.11275107828734
  H   -2.58650968728200     -4.97379423031427     -1.69858045814570
  H   -1.95003246549197     -7.17659193472645     -0.76789444621901
  H   0.43093399537567     -7.62108801478996     -0.21196137705562
  H   2.72525287530967     -6.91025470615195     -0.20751335263898
  H   4.44373313052371     -5.20436829070349     -0.60578724585888
  H   3.71943631710303     -1.39733108015601     -3.57598571464910
  H   3.34866564128926     -0.00756984176935     -5.56378037269291
  H   5.06123813288481      1.64590709233549     -6.28907777148393
  H   7.20806973701250      1.81153965646794     -5.06870781167366
  H   8.70524171110593      1.04225887356049     -3.32700799071492
  H   9.23608287783769     -0.50888518651720     -1.46642318817926
  H   7.35827155450220     -1.95886810217481      0.61617437732437
  H   8.32133710914417     -2.97984794157766     -0.45871293934517
  H   5.72916651579401     -3.69937947990943      0.34154580113008
  H   6.37564378862984     -4.13407959554019     -1.25437842863342
  H   4.05795792053455      0.47980920083325     -1.49889384202806
  H   2.15763482693983      2.03589457993090     -1.28536563491443
  H   -0.13288253320014      2.49334794668952     -0.74624792075874
  H   -2.27019595394402      1.81318488784156      0.28944451443947
  H   -3.54219591851074      0.19664335546682      1.56718356594659
  H   -3.72529262971634     -1.99862802159222      2.70527724429560
  H   -1.82507637812703     -3.60723343726685      2.57535632072268
  H   0.14109427406796     -3.09347489607883      1.22098104921900
  H   -1.82193439352531     -3.09761329080577     -2.90682554486561
  H   -0.27581976212257     -2.29755752220250     -2.56511672434387
  H   -1.63597464472954     -2.10185992583753     -1.46205105915834


(P)-Z-metastable-M3
Final Gibbs free energy: -1501.05903973 Eh

65

  C   -0.95145565963935     -1.28187679921567      0.22007408745212
  C   0.35309232499640     -1.04613398298761     -0.36462498644483
  C   1.45727161196941     -1.94137435544210     -0.29533150759308
  C   1.57903518858076     -3.38517324137949     -0.07543388694679
  C   0.65591673630252     -4.47615325837228     -0.17637003772013
  C   -0.54118356725245     -4.48325018095974     -0.95648969944819
  C   -1.39391280350622     -5.57077086653959     -0.86104185149983
  C   -1.10439463672449     -6.68569896215224     -0.05706820146177
  C   0.11528748726549     -6.76624104592134      0.57157693127232
  C   1.03511834048916     -5.69680574915792      0.48569402700383
  C   2.35016660797529     -5.84945265883977      0.99963991808886
  C   3.30430338152708     -4.88326085189144      0.80596509135832
  C   2.93049217036395     -3.65310161098859      0.22578454295008
  C   3.72912348435930     -2.44876384419632      0.00494810240705
  C   5.09832978315143     -2.37023521767090      0.06945340061001
  C   5.96049197028745     -1.19457236368124      0.09736339381244
  C   5.76824971153952      0.09083772648791      0.69455381971252
  C   4.65504606424561      0.43297180044769      1.49534934975077
  C   4.54444039173900      1.68685952393742      2.05292029546068
  C   5.53780602628411      2.66272457695031      1.83257416799490
  C   6.65479996156291      2.34860868518690      1.09572761908389
  C   6.81307497039692      1.05879458613258      0.53223857953797
  C   8.01161606564098      0.70387747626814     -0.13943188482427
  C   8.22083000120248     -0.57818475819255     -0.59410580324763
  C   7.19975151401198     -1.52830218608530     -0.44885213711262
  C   7.24396141037804     -2.98072419892558     -0.81909545505824
  C   6.02133143852628     -3.56482972599842     -0.07084474316602
  C   2.77051207383153     -1.41628686237731     -0.38789554535403
  C   2.98804680751776     -0.15378122467653     -0.95719023903565
  C   1.90420586931007      0.61977187016573     -1.31011442375553
  C   0.59054478251064      0.22308835908150     -0.97459660505524
  C   -0.51062194977244      1.09091128989563     -1.25256330534425
  C   -1.77604283916649      0.77511666303307     -0.86992086043329
  C   -2.02370480287619     -0.38863940384694     -0.07941797303724
  C   -3.30399704957661     -0.63073897570882      0.46028565580136
  C   -3.52339918484899     -1.68468270034871      1.32301051452181
  C   -2.44926100099156     -2.50768673999150      1.69627628180860
  C   -1.19344208785851     -2.30754929570194      1.15774871737945
  C   -0.84234778921815     -3.44791473173944     -2.00964607868989
  H   -2.29631890455234     -5.57806426034518     -1.46884085987376
  H   -1.81128843020562     -7.50862520503434      0.00128503267348
  H   0.40765569139816     -7.66443164750142      1.11013276047693
  H   2.60393903151453     -6.77874461011203      1.50331889181954
  H   4.31773069219002     -5.05301928509432      1.15078518894548
  H   3.88601479292649     -0.30893028017001      1.68087418356318
  H   3.68473790277399      1.92500011261721      2.67304953769217
  H   5.42918966219695      3.65255606246908      2.26663500182110
  H   7.44662723348699      3.07985414701417      0.95193006058708
  H   8.78588145227918      1.45934951220061     -0.24993534889706
  H   9.16497673607933     -0.85534697029261     -1.05580270969722
  H   8.19213102592305     -3.45221035599243     -0.54266367067223
  H   7.11509277865790     -3.10808282508003     -1.90280689561573
  H   6.34537536971860     -3.92405064812402      0.91631703439845
  H   5.55587708255962     -4.39717749165874     -0.60258905883906
  H   3.99365988836299      0.20027607672422     -1.15273560511769
  H   2.05084015883450      1.57681988593383     -1.80410510947184
  H   -0.30892218654812      2.01900029909809     -1.78235258517008
  H   -2.60896254067565      1.43423506328842     -1.10216920817351
  H   -4.11313575758200      0.04883184651139      0.20283875598014
  H   -4.51262857340856     -1.85647829938596      1.73803974367590
  H   -2.60103696518702     -3.30347475868179      2.42033384324814
  H   -0.37359238478301     -2.93553488939584      1.48427329718972
  H   -1.27360442318186     -3.94638750449097     -2.88333567583029
  H   0.05669819576561     -2.91578501218832     -2.32746793782209
  H   -1.56572033307848     -2.70055572690650     -1.66977793766922


TS-THI-(P)-E-M3
Final Gibbs free energy: -1501.01887826 Eh

65
 
  C   -0.46619292515073     -0.90160233685400     -0.15231474368611
  C   0.94820674188678     -0.97080078038778     -0.45764310037298
  C   1.86592194698746     -1.90175694076310      0.11166646559857
  C   1.68989107216384     -3.21369216107600      0.71172830057398
  C   0.61306102301883     -4.16045373792293      0.68818673854192
  C   -0.34378484037602     -4.29030388069280     -0.36217158483295
  C   -1.38600343196751     -5.19086068889610     -0.20657401710383
  C   -1.51774260009653     -5.99590490412289      0.93620057764340
  C   -0.53192018007014     -5.97954490246164      1.89551700080899
  C   0.56889134142019     -5.10455854261076      1.77035191024066
  C   1.64384564518161     -5.15736289905395      2.69732075399084
  C   2.78975143818781     -4.43508631041099      2.48958127848912
  C   2.87407505459076     -3.52531793232369      1.41437265682403
  C   3.92879235689150     -2.57654672572000      1.05318574281269
  C   5.30616098857386     -2.59316283848779      1.21968587228808
  C   6.31763520854329     -3.66545114391892      1.08345010026764
  C   6.38454777916469     -5.06447782424472      1.39716017872427
  C   5.73171339174687     -5.66142252280844      2.49353801106439
  C   5.82916037948624     -7.01157788905044      2.74924794105122
  C   6.60692105438722     -7.83903196866341      1.91828585122549
  C   7.34914400322449     -7.27576396760086      0.90660285568437
  C   7.29972208212943     -5.88394574813874      0.65332428568027
  C   8.21454633450941     -5.28803697100143     -0.25148493351455
  C   8.28267429636394     -3.92295722198651     -0.37035021836506
  C   7.34834839603753     -3.11979146481359      0.30296107684563
  C   7.25265133971080     -1.62669365801125      0.18658277136470
  C   6.12000499619332     -1.31573529622567      1.16443048288680
  C   3.24171835273164     -1.56738704733888      0.21135525836127
  C   3.75058583231969     -0.57583334545216     -0.65043963597041
  C   2.89235575092464      0.15979557137639     -1.43659634434831
  C   1.49200969568354      0.02494443063628     -1.31781894321736
  C   0.61974162104262      0.86872167113466     -2.07163519433756
  C   -0.73006036261905      0.79878052247059     -1.92547740481099
  C   -1.30597845702911     -0.04596085225635     -0.92817404964180
  C   -2.68930315184741      0.00667401809546     -0.65682528074970
  C   -3.23568535137373     -0.70781728390899      0.38887548748373
  C   -2.39737780995016     -1.47074234514054      1.21709405919245
  C   -1.04554640191146     -1.56288893322615      0.95139723226880
  C   -0.18926227218630     -3.61419039606886     -1.69959766910930
  H   -2.10132830404368     -5.30284286897188     -1.01848744972049
  H   -2.36112108631264     -6.67523907103849      1.02392658049783
  H   -0.56509411249753     -6.66153823771670      2.74168067136183
  H   1.55949733124598     -5.81377357089515      3.55942889684509
  H   3.58505668143695     -4.49354772003647      3.21418367502571
  H   5.21457164843084     -5.02399627530581      3.19298350625136
  H   5.32245920881462     -7.43277454951011      3.61300875754363
  H   6.66361779916158     -8.90635326728969      2.11162791263628
  H   8.02154102507280     -7.88635865114701      0.30904354306067
  H   8.89880099984902     -5.92976184961226     -0.80085520766889
  H   9.02905095611633     -3.45470490592620     -1.00703117899433
  H   6.98792695731966     -1.33446942692919     -0.83902218195074
  H   8.20093567344400     -1.13702161743877      0.43251435145851
  H   5.55497305842795     -0.40770659764790      0.97639501608822
  H   6.54216178751916     -1.21233955876407      2.17613218502563
  H   4.81267954973934     -0.40209195403796     -0.75773416135950
  H   3.29050943747472      0.89474258124108     -2.13136296352044
  H   1.06584298995343      1.57111292906210     -2.77189595845738
  H   -1.38839864356721      1.43040507274470     -2.51679611613603
  H   -3.31520530768496      0.64741660871373     -1.27353416720944
  H   -4.30127927875650     -0.65230759481164      0.59302543621875
  H   -2.80994227839081     -1.98706250551303      2.07953331360881
  H   -0.41405563883633     -2.13102697904247      1.62311445612060
  H   -0.52442047659749     -4.29619804018724     -2.48698925009724
  H   0.84964427080820     -3.34077727060283     -1.89802937688660
  H   -0.78933458665147     -2.70221943140953     -1.77928005959430


TS-THI-(P)-Z-M3
Final Gibbs free energy: -1501.01892989 Eh

65

  C   -0.58583883642044     -0.95565018156456     -0.07593311436461
  C   0.25315723823603     -1.01270871230063     -1.25485396264167
  C   1.27930110553960     -1.97466625625985     -1.48165849302118
  C   1.50195302033880     -3.32292738286717     -0.98913992616892
  C   0.63916395689333     -4.26909702237257     -0.34125787046734
  C   -0.77951177903003     -4.31960190168582     -0.48185449508703
  C   -1.49301449724392     -5.22901167307830      0.28442125835852
  C   -0.86626362441735     -6.12256815845754      1.16706705141943
  C   0.50758814892051     -6.18566610521893      1.20392299516267
  C   1.28108012442784     -5.30004043874683      0.42274219544407
  C   2.69290063892854     -5.44200044878920      0.35512884097326
  C   3.44510225261846     -4.69655917898317     -0.51473903143748
  C   2.83809724828993     -3.66858459182377     -1.27873270463733
  C   3.44171700136973     -2.63026750178728     -2.14777490107138
  C   4.78257167242230     -2.66733534029950     -2.50763130954713
  C   5.86993442564239     -1.66668093002759     -2.46015638748161
  C   5.97351963112315     -0.25029862013295     -2.67248312568286
  C   5.19381584720099      0.46967465204717     -3.59831414667310
  C   5.33188852829445      1.83078951250437     -3.76092878421764
  C   6.27965497335478      2.54532816631253     -3.00520480722997
  C   7.13613796704384      1.86176326585227     -2.17399353603655
  C   7.04241143244550      0.45728232156616     -2.02525879247721
  C   8.05010249204043     -0.25755376109930     -1.32929784118438
  C   8.05206215767196     -1.62941144167955     -1.32828321376286
  C   6.97547423981073     -2.32594401326209     -1.90009886625468
  C   6.80634748928994     -3.81611009462558     -1.87718431790521
  C   5.50630526984445     -3.99116914522051     -2.65993934212753
  C   2.38197161436846     -1.63441867026476     -2.31106983789997
  C   2.19667638999305     -0.63590380549720     -3.27935902923357
  C   1.05631325347890      0.13544626556360     -3.27132816493862
  C   0.11019042894470      0.01781004857579     -2.22951768272821
  C   -1.01125000721139      0.90037867786118     -2.16824137929090
  C   -1.90726760982545      0.83486641266059     -1.14751559554476
  C   -1.69375960896673     -0.05536601447584     -0.05135931668744
  C   -2.53192560743473     -0.01117410425407      1.08202693939132
  C   -2.26484806453086     -0.78364468654366      2.19315481638435
  C   -1.12241870498913     -1.59920127130033      2.20977316374357
  C   -0.30284963791579     -1.67996881062980      1.10144125938782
  C   -1.52878855866800     -3.55378384246659     -1.54137644038049
  H   -2.57279972975022     -5.27752809281211      0.16057153927032
  H   -1.46644453051316     -6.80618155868598      1.76100485083509
  H   1.01676578753301     -6.93623088414841      1.80372909651465
  H   3.16917171302689     -6.19763564492134      0.97473748770249
  H   4.51206139774384     -4.87313562656328     -0.55026409305399
  H   4.53634654099765     -0.07976781914059     -4.25304839656110
  H   4.72242946418943      2.34874904128869     -4.49614854513129
  H   6.37015557359967      3.62141536425039     -3.12164806241285
  H   7.93023632853242      2.38541028747142     -1.64735278637924
  H   8.85023311930631      0.30089852879107     -0.84989183729105
  H   8.85880275777200     -2.18588202847018     -0.85800882830728
  H   6.70613380917764     -4.17740008333063     -0.84421146462945
  H   7.66551971362312     -4.33066791176411     -2.32066306071797
  H   4.91877835303267     -4.87442956993004     -2.42573621095243
  H   5.74097304596602     -4.05399745233773     -3.73410031912554
  H   2.89817535202101     -0.51775421984338     -4.08835924733534
  H   0.89101353784845      0.87308324573182     -4.05224392506594
  H   -1.13184113790909      1.63094975468850     -2.96461961454440
  H   -2.76657441074387      1.50056125487433     -1.11816041456392
  H   -3.38237168742936      0.66656664100587      1.07282766967386
  H   -2.91393201649936     -0.73544939486401      3.06298170550460
  H   -0.87277202444658     -2.16526078330263      3.10300057237124
  H   0.59062726509500     -2.29042764116366      1.14960942212305
  H   -0.87749206558843     -3.26259631662422     -2.36864050370563
  H   -1.99268990202680     -2.64189266989666     -1.15260282252144
  H   -2.33015826643746     -4.18493163753172     -1.93754431577968


TS-enantiomerization(P/M)-E-stable-M3
Final Gibbs free energy: -1501.00410523 Eh

65
 
  C   -3.17229109425244      2.36135629034449     -0.10692032084647
  C   -1.89416501408036      2.14571683791435     -0.75964121358751
  C   -0.87212755125270      1.20749762877125     -0.42008759554932
  C   -0.86972433598139     -0.24714792630478     -0.05610319138002
  C   -1.90721173235130     -1.26376075585458     -0.04477840517357
  C   -3.16891383486814     -1.24384094484335      0.62106939804886
  C   -4.16309867603718     -2.12720923188241      0.22421448465045
  C   -3.91964961025813     -3.15226201088966     -0.70114346173180
  C   -2.62093077221280     -3.38780688185274     -1.09031656107244
  C   -1.58935117234395     -2.49359573176821     -0.72566682052558
  C   -0.23235141922326     -2.84890943687490     -0.95515540859703
  C   0.77806020338230     -2.01092514600170     -0.58073522651053
  C   0.45642636111042     -0.68595414295811     -0.20568725781151
  C   1.35722128309042      0.43680668991808     -0.44175546177537
  C   2.72956401150306      0.41101182569395     -0.43285964432849
  C   3.59877195850939     -0.57588178455145      0.19824966820222
  C   3.38158722071505     -1.44289648788288      1.32094868766567
  C   2.24786361133719     -1.39150936347337      2.16407297499506
  C   2.11435768035574     -2.25305521063510      3.23028229947682
  C   3.10539395123278     -3.21547897834103      3.50703042451500
  C   4.24502024020827     -3.25920152437819      2.74021934625397
  C   4.42624245197544     -2.36706769434707      1.65532372933452
  C   5.65200409450099     -2.34700202237612      0.94019246851097
  C   5.88445732707166     -1.41389966133482     -0.04219727071957
  C   4.86130095217126     -0.52043548665401     -0.39216271217525
  C   4.93984347711947      0.57680322278704     -1.40750350560783
  C   3.62653314479397      1.36276556761516     -1.20061978684883
  C   0.46637927009334      1.53690025498062     -0.79670326911124
  C   0.76111011957080      2.67780688566254     -1.55638564872808
  C   -0.27601681809629      3.35357070708255     -2.16182857024104
  C   -1.60788200459046      3.06762351947704     -1.81694633196679
  C   -2.68858177137309      3.70055364090282     -2.51338683472935
  C   -3.97653296215518      3.56463660812433     -2.10273070038817
  C   -4.23875633873909      2.98965666697549     -0.81947328137535
  C   -5.46602396898794      3.21672847450471     -0.16824403168150
  C   -5.59816242490699      2.98813594839356      1.18913906305001
  C   -4.48864323826802      2.55682229650226      1.92725344626327
  C   -3.30538177346577      2.23935500983382      1.28376346382384
  C   -3.33450081490769     -0.59466116336480      1.96860529711464
  H   -5.12308654263696     -2.08958846708130      0.73578350522350
  H   -4.72063196897973     -3.82225404619855     -1.00039885591093
  H   -2.35827547498798     -4.27909902110620     -1.65483224159572
  H   -0.01708134470535     -3.81176191496572     -1.41146454129636
  H   1.81492031674694     -2.29625002320831     -0.72502644348319
  H   1.47864629961927     -0.65176890004568      1.97828235758579
  H   1.23785018508805     -2.18296956376589      3.86849553288210
  H   2.97909820467820     -3.89965166511263      4.34128111257766
  H   5.03868077429435     -3.96644510500644      2.96880474447729
  H   6.42435203789653     -3.06065994197155      1.21689955220398
  H   6.84621351609817     -1.36659056727691     -0.54644430765242
  H   4.97857260802509      0.16169715437149     -2.42367603785007
  H   5.83886533282738      1.18800972345832     -1.27645000648847
  H   3.18440484371660      1.65141107869411     -2.15565307143470
  H   3.81325520328804      2.28089182396117     -0.62626339935490
  H   1.78005048405082      2.95956701571346     -1.78064748724853
  H   -0.07569606914321      4.11945752295311     -2.90668742889095
  H   -2.44534101737976      4.28729518281294     -3.39603444499141
  H   -4.79522768593329      4.01418674945733     -2.65881273958608
  H   -6.28437973358211      3.65501369731425     -0.73467298857105
  H   -6.53676591660010      3.20632545335443      1.69077831188576
  H   -4.55229399989154      2.47505002589703      3.00887989129433
  H   -2.43370259796206      1.95207480782248      1.85901520929576
  H   -2.47905338757080      0.01863214216549      2.24210507781030
  H   -3.39246431635847     -1.40783360398298      2.70378017165869
  H   -4.24960978098741     -0.00804604716824      2.05812628801695


TS-enantiomerization(P/M)-E-metastable-M3
Final Gibbs free energy: -1501.00415114 Eh

65
 
  C   -3.06947955860710      2.43492011594157     -0.57933758437961
  C   -1.72868998502491      2.41345735250895     -0.02506429567032
  C   -0.78091204127079      1.34494763286872     -0.04027401165760
  C   -0.86204362041874     -0.12686817355772      0.23608502169591
  C   -1.92039941926453     -0.97968994084863      0.74951787335628
  C   -3.25066103637824     -1.14514376599379      0.26048388800959
  C   -4.21337898005976     -1.71304128081610      1.08330838811274
  C   -3.88941246781449     -2.28042260726923      2.32407974862398
  C   -2.56038424399370     -2.42726671460826      2.64929323804145
  C   -1.55636985066508     -1.83983980218119      1.84710591090583
  C   -0.19159431920571     -2.16849062530477      2.07059549127559
  C   0.78871437883250     -1.63637960750052      1.28362134647841
  C   0.45999017103635     -0.56255588100961      0.42439033171704
  C   1.41274369732045      0.48672820560675      0.07956878928735
  C   2.77172468116894      0.35543752328272     -0.06074987695588
  C   3.52759536752279     -0.86704407207289     -0.31041990373034
  C   3.14584204102817     -2.09880204993418     -0.93963116832346
  C   1.91698679949137     -2.30823732228888     -1.60641254353841
  C   1.62342970166443     -3.51910140029281     -2.19309802132746
  C   2.54221051836553     -4.58603661710782     -2.14025636822627
  C   3.76872452115002     -4.40040783747242     -1.54864240154845
  C   4.11282295790598     -3.15771090218583     -0.96287881311964
  C   5.41993865502330     -2.94042275981708     -0.45440361385706
  C   5.80141462099975     -1.70663125663347      0.01728672756789
  C   4.85587205052694     -0.67156541831290      0.06733254208371
  C   5.09131367419783      0.73639641400369      0.51857239057412
  C   3.78385928841344      1.46663604932959      0.13989274903505
  C   0.60169934543198      1.69905078730113      0.03125349404527
  C   1.01701767629296      3.02536389259702      0.21483468546649
  C   0.07864417742045      3.96630187096091      0.57999513040341
  C   -1.29236414269433      3.66488169189425      0.51630001593987
  C   -2.26372117583606      4.60891045188136      0.98406496771960
  C   -3.59480266779967      4.41339864790304      0.79471444449617
  C   -4.02483420744823      3.38047372757516     -0.09645227938332
  C   -5.31491001837503      3.40873663801335     -0.65910303992957
  C   -5.61630550812222      2.64730540392755     -1.77323651762461
  C   -4.61609319659922      1.86602698202183     -2.36601246684168
  C   -3.37260650065666      1.75703132618998     -1.76882852582823
  C   -3.55704289670904     -1.09914419168200     -1.21227010089292
  H   -5.22531141287216     -1.82112670773632      0.69724347600113
  H   -4.66659104805600     -2.70836822008101      2.95088926490512
  H   -2.25552105280453     -3.02346943367735      3.50575057394178
  H   0.05089735881235     -2.87160903482585      2.86335190160878
  H   1.82730515891350     -1.91393573956836      1.43060212699754
  H   1.20175922641919     -1.49734071348206     -1.67033589488175
  H   0.67602509607165     -3.64904436860632     -2.70886211795492
  H   2.29075304302233     -5.54124442525415     -2.59235133762195
  H   4.50596637704341     -5.19956718528656     -1.54071396468005
  H   6.13123164715386     -3.76234135301709     -0.48586608264605
  H   6.82066842683154     -1.53107467424795      0.35170775823307
  H   5.98263816703524      1.16965704366174      0.05283684127544
  H   5.24603081852539      0.77355609414830      1.60537954094844
  H   3.92081103939441      2.04849360548522     -0.78230355097921
  H   3.47506115262574      2.15739084815345      0.92627133994508
  H   2.06301988612528      3.29710456312975      0.20225762192004
  H   0.38754933755035      4.95336081847361      0.91429132939837
  H   -1.90020837563302      5.48764805133014      1.51141896065143
  H   -4.32828681855013      5.11327879559961      1.18682326133325
  H   -6.04665583904381      4.10289679396785     -0.25254085970163
  H   -6.60247791642459      2.70693330605908     -2.22505660324420
  H   -4.81243207657071      1.34725935968631     -3.30035324748139
  H   -2.58463800135656      1.19278052455839     -2.25248900538051
  H   -4.46104677969551     -0.53699663425243     -1.44923497343887
  H   -3.72201577967048     -2.13657941474908     -1.53111125224284
  H   -2.72429012169635     -0.71702438638641     -1.79806074890700

TS-enantiomerization(P/M)-Z-stable-M3
Final Gibbs free energy: -1501.0033328 Eh

65
 
  C   -3.17016101619394      0.87502022099431      0.55701583030311
  C   -1.74987991882949      0.82853830815627      0.84024909900602
  C   -0.77838782143233     -0.12494910187164      0.38145030922585
  C   -0.68257514869400     -1.62190261898213      0.42131366883972
  C   -1.56850887663662     -2.65606599711898      0.90659431045270
  C   -2.97417087260891     -2.80395062500230      0.68993754804836
  C   -3.71329258667038     -3.61289216290847      1.53830321479250
  C   -3.10678057133121     -4.42912045764360      2.50647673947253
  C   -1.73771463320213     -4.55031889741893      2.49410367227577
  C   -0.95178415467129     -3.71901679373705      1.66264048117186
  C   0.42826701687587     -3.99086876024118      1.49626373381146
  C   1.21096771261327     -3.18689458237199      0.71284070733691
  C   0.69311436409087     -1.94185699970146      0.29629240880416
  C   1.45195769867509     -0.75205321028709     -0.08148762569283
  C   2.75009595160594     -0.65842866130917     -0.51738531538819
  C   3.38693061756962      0.47859325564265     -1.17479774468000
  C   2.83601515921112      1.53138041664906     -1.97874447033583
  C   1.49490160457456      1.57994066556639     -2.42303116458157
  C   1.04015942697648      2.62226646767541     -3.19985366450401
  C   1.90180351530704      3.67405679007655     -3.56966066546520
  C   3.22514596101976      3.63209747328546     -3.20117762628666
  C   3.73068422713578      2.55852938396382     -2.42797128998252
  C   5.11894602309112      2.46730104175020     -2.14709853763664
  C   5.63994535407285      1.37612490832920     -1.49287610002572
  C   4.77025920010928      0.37778253331539     -1.02928520908807
  C   5.15131971731511     -0.88999411177251     -0.33012362956040
  C   3.83352559976263     -1.69528116683509     -0.28950598228313
  C   0.54321555071438      0.35029461628060      0.20917651238173
  C   0.96395591621762      1.59636057395514      0.69842754503233
  C   0.10016491289963      2.32630244708204      1.47871027896896
  C   -1.25434590484355      1.94741595646805      1.57861989392915
  C   -2.14568595163177      2.67714108213443      2.43039246131142
  C   -3.48261675227665      2.43158276960547      2.44169845182463
  C   -4.04421024927428      1.60907259047511      1.41657770911925
  C   -5.41815076419700      1.67469503260957      1.11378507503250
  C   -5.90129931634799      1.18235731704622     -0.08388647334449
  C   -5.00774309008199      0.64343655958536     -1.01964687593261
  C   -3.67267163265162      0.48467521908914     -0.69547612356282
  C   -3.61114738046221     -2.42166089639099     -0.61616135983184
  H   -4.78449316320405     -3.70009055786370      1.36621920406039
  H   -3.71520702101976     -5.04515537304498      3.16237715069199
  H   -1.23509138779138     -5.30245803931439      3.09713982372768
  H   0.84849558854714     -4.86661719571004      1.98431040257478
  H   2.24300951202437     -3.45508400444376      0.53766648501961
  H   0.81797679270950      0.77522726033628     -2.16314319119242
  H   0.00741333410524      2.62805007577284     -3.53732304735128
  H   1.52532522116324      4.49876035189348     -4.16811966699157
  H   3.91273802152384      4.41294984511016     -3.51710954352252
  H   5.77199130599939      3.26166783647758     -2.50056777473573
  H   6.71104081793446      1.28436383225960     -1.33221577077679
  H   5.49885178293717     -0.67957634751592      0.69047116510171
  H   5.96483330028758     -1.41165439743995     -0.84494354425081
  H   3.71334033059831     -2.20653751556244      0.66646058549754
  H   3.82501061085975     -2.45619100024256     -1.08230019038278
  H   1.99999751212546      1.90045252849710      0.58972937144069
  H   0.44380694857562      3.20561662702264      2.01726427119189
  H   -1.71399247582473      3.43282639744989      3.08238127721135
  H   -4.14671345325763      2.96254533243360      3.11888671260709
  H   -6.07955463908830      2.19688550415412      1.80119209617282
  H   -6.95605568404933      1.27570326459534     -0.32696939844614
  H   -5.36083099561057      0.35299281123147     -2.00534340756817
  H   -2.97525166447542      0.11299945847085     -1.43696786175516
  H   -4.53861146193400     -1.86033922178016     -0.49795271627752
  H   -3.85640072570463     -3.35631570728720     -1.13674941756071
  H   -2.93027729523198     -1.86894235164315     -1.25899280744427

TS-enantiomerization(P/M)-Z-metastable-M3
Final Gibbs free energy: -1501.00350581 Eh

65
 
  C   -3.23776321135305      0.77765243376702      0.12252861507697
  C   -1.94347104581201      0.64203799870462     -0.51446396888579
  C   -0.84474264480514     -0.20114566177884     -0.13432003481187
  C   -0.69520301516613     -1.67062229082190      0.13083747257000
  C   -1.62925378855176     -2.77361908244401      0.13852154631764
  C   -2.92232715149969     -2.84479497640209      0.74491777818411
  C   -3.81944066561149     -3.81409978084390      0.32563831486746
  C   -3.44962051043838     -4.84008350603976     -0.55886274091733
  C   -2.12077746689172     -4.97677585852353     -0.88237510336811
  C   -1.18370664454066     -3.99002944714369     -0.49705883841940
  C   0.20261010690085     -4.23736160467871     -0.64886792481383
  C   1.12580690980977     -3.28846947466569     -0.30150850799429
  C   0.67850891986684     -1.97469095860991     -0.04635733758765
  C   1.45441412637717     -0.74174282089781     -0.15112798298911
  C   2.81506910076428     -0.57013352793135     -0.09577917165804
  C   3.54544166821171      0.67599022877897      0.11302597275431
  C   3.16802611472910      1.88825383096640      0.78135251550496
  C   1.98187746249733      2.05004137060658      1.53314299103380
  C   1.69107767730686      3.24383047027480      2.15519690337979
  C   2.56922226896907      4.34092973748567      2.05345037669974
  C   3.75710239810509      4.20248426292482      1.37600888873510
  C   4.09963745844647      2.97812218387740      0.75194463020423
  C   5.37533325535945      2.80910796020621      0.15317201950512
  C   5.76399680485530      1.59264798203473     -0.35607876061092
  C   4.85137312892418      0.52719165262871     -0.35308385722225
  C   5.10183793748723     -0.86954158977248     -0.83010034492120
  C   3.85050835935154     -1.64599583641601     -0.36307309302947
  C   0.45263160307276      0.28051152237708     -0.42788568993634
  C   0.67463785210511      1.37854601690093     -1.27269970874829
  C   -0.39555726546957      1.92871604391396     -1.93640656365922
  C   -1.71038836216874      1.55893475427283     -1.58595297879037
  C   -2.82716120971065      2.09326518172931     -2.30702421761588
  C   -4.10726008298253      1.87354890366029     -1.90557546046796
  C   -4.34035638148208      1.31347507986006     -0.61134658889582
  C   -5.58576858469829      1.47030064009731      0.02762012395819
  C   -5.71011833406042      1.27184152487098      1.38993063133719
  C   -4.57633558867471      0.94513947778384      2.14639301161438
  C   -3.37008329254210      0.69335705653725      1.51861634985503
  C   -3.21479337097794     -2.16168895003586      2.05049527578865
  H   -4.80427783331618     -3.84159449391733      0.78824676597993
  H   -4.17945098253947     -5.57988377137943     -0.87506812727913
  H   -1.75921594867361     -5.85424876296398     -1.41266433890480
  H   0.52007518303440     -5.20659467907743     -1.02506618498087
  H   2.17914021028414     -3.52419511862965     -0.35486687309882
  H   1.29961082770248      1.21518173389248      1.63580147729324
  H   0.77813076147337      3.33661340700933      2.73692558154256
  H   2.31921297399332      5.28218666054163      2.53467205414051
  H   4.46609523272606      5.02548518361287      1.32823902676676
  H   6.06027409702589      3.65368532496758      0.14553702413447
  H   6.76370756121755      1.45360314567621     -0.75954430789526
  H   6.03874841472187     -1.27427953564203     -0.43327228602374
  H   5.17824777377909     -0.89665365901980     -1.92555922156679
  H   4.07154474177909     -2.21798073959181      0.54887587927554
  H   3.51700836263881     -2.35054053882472     -1.12623195143535
  H   1.68851879663768      1.68161272124664     -1.51311337628244
  H   -0.24491939039554      2.65917069273946     -2.72703178776764
  H   -2.61834443600455      2.67573547942916     -3.20129403007517
  H   -4.94984711974013      2.24930392345314     -2.48038029333977
  H   -6.42887311434570      1.83465437775709     -0.55471961088792
  H   -6.66524088380260      1.43671519971742      1.88068637506521
  H   -4.64053023868569      0.89353726012483      3.22983986896375
  H   -2.48443308741593      0.48939632191651      2.10912995540799
  H   -2.41927951260014     -1.48170549064161      2.34429460833756
  H   -3.26655692379542     -2.94585501915346      2.81676151659298
  H   -4.16863000140186     -1.63287057049738      2.05877771399370
