# Supplementary material for: Towards helical-chirality-controlled molecular motors
Source: Chem Sci. 2026 Apr 29;17(25):12377–84. doi: 10.1039/d6sc00373g (PMC13174676; doi:10.1039/d6sc00373g)
Supplement: SC-017-D6SC00373G-s002 [file SC-017-D6SC00373G-s002.zip › XYZ-coordinates/MA.xyz]

(P)-E-stable-MA
Final Gibbs free energy: -1540.33599739 Eh

68
 
  C   -0.35576528964692     -1.05647162669114      0.61545469763595
  C   0.89800693896300     -0.94844134556426     -0.10788484560268
  C   1.87254126035686     -1.97412461499788     -0.22903238167690
  C   1.82266656532473     -3.42389406241932     -0.04323990006685
  C   0.75972369159357     -4.35724634406180     -0.22346217873134
  C   -0.52734241379321     -4.00958750288753     -0.70170162241012
  C   -1.50975382220210     -4.96134785824253     -0.85702456857309
  C   -1.25926626439102     -6.31055003571535     -0.53570359874844
  C   -0.00333613214606     -6.69231684888998     -0.12325817168342
  C   1.03864005701224     -5.74445414477249      0.00859684800443
  C   2.36913959490658     -6.15918690953842      0.28030096082820
  C   3.40764527277465     -5.26384124210480      0.26878639710447
  C   3.14298601190689     -3.88667298913496      0.10429736598013
  C   4.07143137639482     -2.79361101731090     -0.20804489476637
  C   5.44362593634763     -2.91931259409049     -0.25979663620999
  C   6.23271256240128     -3.84194859386171      0.54393921106231
  C   6.02739168625159     -4.30505941702150      1.88332017942233
  C   4.95830954082133     -3.89738928385891      2.71356659567934
  C   4.83174137331894     -4.38530719207949      3.99498139313699
  C   5.76346847210637     -5.30957902307712      4.50951825827927
  C   6.83537887553689     -5.69854973496183      3.74248134082619
  C   7.00737701928779     -5.19912918558191      2.42815741508457
  C   8.15593955927889     -5.54520570655762      1.66959367222578
  C   8.37704617036993     -5.00612194319853      0.42252384554553
  C   7.41644561048214     -4.14454956070968     -0.12436287855187
  C   7.46021176704854     -3.42820235615882     -1.43319769546797
  C   6.41134188022799     -2.27850518189902     -1.27003077951383
  C   3.22572672775589     -1.63491484263944     -0.50424349057100
  C   3.56620483104142     -0.31722761779620     -0.84213770111776
  C   2.56863393187666      0.61858918071452     -1.00411682088088
  C   1.23547540743828      0.33285334360143     -0.64277440934641
  C   0.22710428275926      1.33792145027858     -0.76686086544136
  C   -1.03063638716837      1.13886806969854     -0.29169655150288
  C   -1.33792107625556     -0.03331037152695      0.46612040691823
  C   -2.56878257151988     -0.14343526332281      1.14711193473088
  C   -2.80789807794427     -1.18808340665188      2.01532820911224
  C   -1.80380798223154     -2.14208347120467      2.24335068845303
  C   -0.60903049023318     -2.07839999305039      1.55410058741824
  H   -0.73438609515677     -2.98053310846984     -0.97043150452942
  H   -2.48574288229124     -4.66939163690636     -1.23492838064234
  H   -2.04818569703855     -7.04946509125012     -0.64468801388564
  H   0.21745578056774     -7.73792975161862      0.07867374325669
  H   2.56254188213610     -7.21846595502459      0.43081108169554
  H   4.42524302587959     -5.62199322964673      0.37372606321188
  H   4.23295073342983     -3.18464227795996      2.33703297946865
  H   4.00692698441243     -4.05020806154979      4.61771623464532
  H   5.64277625121465     -5.69543650167603      5.51774990345251
  H   7.57918226675062     -6.38553477043504      4.13894846908790
  H   8.88058335782727     -6.22565974505887      2.11052835707875
  H   9.28055696100959     -5.24425063841129     -0.13270007159695
  H   7.14428787631610     -4.09838080400627     -2.24517698634464
  H   8.45644029772556     -3.04722097697632     -1.68500616737752
  C   5.81342370234806     -1.95277673032458     -2.63915453461630
  C   7.14706329792484     -1.07016283425393     -0.65812878189108
  H   4.59417070096951     -0.02475044238039     -1.00454487862625
  H   2.80918015715558      1.61807203544199     -1.35747077808203
  H   0.49432606745391      2.27412313536092     -1.25133876065621
  H   -1.79730204595870      1.90097067356702     -0.40746612124041
  H   -3.31435223824677      0.63491038490489      1.00202974093620
  H   -3.75383704420134     -1.25415941216363      2.54544887499833
  H   -1.96295774373652     -2.93514702770468      2.96864923709519
  H   0.16056012764684     -2.81386856477595      1.75883378277370
  H   7.68349711405250     -1.37117799290367      0.24835726891496
  H   6.46537536634664     -0.26021047664952     -0.38878113023995
  H   7.87473488018094     -0.68033237257805     -1.37842620810691
  H   5.24085101218814     -2.80577684171842     -3.01852183655871
  H   6.62996756963335     -1.74935861899938     -3.34154424154063
  H   5.15901243740790     -1.08095312854542     -2.63534735726560

(P)-E-metastable-MA
Final Gibbs free energy: -1540.33440125 Eh

68
 
  C   -0.59310169556810     -0.90782278817145      0.28957629579658
  C   0.69056545356667     -1.00194512855591     -0.37519262542095
  C   1.62163027295517     -2.06836460984163     -0.22302390583037
  C   1.49151710458439     -3.48396037072486      0.12623796303766
  C   0.36943428529117     -4.36574788275598      0.15558376421846
  C   -0.90089142361533     -4.05074721302169     -0.38482718325417
  C   -1.93549114881836     -4.95867159094027     -0.34785904540554
  C   -1.75919399101909     -6.22422655661724      0.24627516464790
  C   -0.52498505592393     -6.58100657217222      0.73896125330152
  C   0.56947460268001     -5.68665009067016      0.67836008010684
  C   1.86596518852152     -6.09057098166640      1.09223472257864
  C   2.95766781226029     -5.28865896363071      0.87550567644552
  C   2.78557521689018     -4.00897670254781      0.30593844018951
  C   3.78090108119887     -2.98512277301488     -0.03467017572918
  C   5.14697596070781     -3.10305075459875      0.09932206758522
  C   5.90346331409266     -4.34930746302970      0.11251120509459
  C   5.72629094080508     -5.54186754740601     -0.65665870548492
  C   4.71738593556297     -5.71721089587353     -1.63111037890872
  C   4.61628316479910     -6.89331771429756     -2.33937457051468
  C   5.51348761832985     -7.95545171071074     -2.10415899391362
  C   6.52744522612276     -7.80507639449037     -1.18877107481428
  C   6.67391632022330     -6.59977411224938     -0.45905637205080
  C   7.76673120268616     -6.41974215742278      0.42811327209570
  C   7.96938567837284     -5.22305846841322      1.07822172303639
  C   7.04149620498595     -4.18837863940003      0.89810881774455
  C   7.08392331496121     -2.79959305807004      1.44551700862947
  C   6.14391850882331     -1.99441227835217      0.48554933375139
  C   2.99959111253098     -1.81715765091378     -0.43692109023487
  C   3.40391213950859     -0.68181794422461     -1.15412903194352
  C   2.46014621571401      0.23344110883948     -1.56400391654055
  C   1.11343244204711      0.11829128537491     -1.15481076388968
  C   0.16443998517167      1.12129670897065     -1.52331223663897
  C   -1.11566877058211      1.08708455469817     -1.06689815783183
  C   -1.51158950149912      0.11024416792195     -0.10238169799411
  C   -2.76810685981051      0.19679704924892      0.53388603470151
  C   -3.09199055388433     -0.64091472754030      1.58057835503633
  C   -2.15002889086223     -1.57714006749295      2.03636828412284
  C   -0.93126279604298     -1.70788413722899      1.40171804028078
  H   -1.05023598812160     -3.09197458190060     -0.86670612105822
  H   -2.89438977316010     -4.69813137220067     -0.78753690794830
  H   -2.58856750020119     -6.92476951331126      0.28699747735618
  H   -0.36333571248136     -7.57063751190163      1.16003804598447
  H   1.98952415270216     -7.07500284680477      1.53677360395967
  H   3.94573139487957     -5.64212594666167      1.14629613204078
  H   4.02062692763977     -4.90890136590689     -1.82580808410572
  H   3.83811804769268     -7.00302009113214     -3.08960200306699
  H   5.41217979656893     -8.88223958179697     -2.66160296502624
  H   7.24488438041643     -8.60486396968582     -1.02124147929975
  H   8.46679149968134     -7.24153323423557      0.55845740350079
  H   8.83540358353922     -5.07937910019975      1.71906768406184
  H   8.09475088574936     -2.37808840588874      1.48305552812236
  H   6.66892021541148     -2.77306881443879      2.46292988867673
  C   6.99133652680657     -1.54518120677455     -0.72136834761263
  C   5.56832448252556     -0.79258017581387      1.23297501137047
  H   4.43924387158594     -0.55036808223788     -1.44295659724722
  H   2.74945747450510      1.08274655969264     -2.17744659562463
  H   0.49588928988923      1.92011937902118     -2.18242512943070
  H   -1.83497720774505      1.84521837923289     -1.36668044946441
  H   -3.46510022737438      0.96450286374266      0.20616435079394
  H   -4.05663960327026     -0.55448073799108      2.07272315546976
  H   -2.37670138462105     -2.20096933409812      2.89645804650528
  H   -0.20798871743148     -2.42129265819652      1.78048870009946
  H   7.50378552447201     -2.40059791112298     -1.17423410531152
  H   7.74624634070225     -0.82397530361654     -0.38936270404450
  H   6.38239334355808     -1.06858538464740     -1.49374026382548
  H   4.86107898092945     -1.11397390058062      2.00474880674191
  H   5.06047678921048     -0.08287340073351      0.57844398375813
  H   6.39155699017321     -0.25855967881884      1.72137635862391


(P)-Z-stable-MA
Final Gibbs free energy: -1540.33595201 Eh

68
 
  C   -0.51167713513517     -1.17788160461223      0.54191011753386
  C   0.62199903866944     -0.86945621171846     -0.30984964545149
  C   1.60528382107975     -1.79782271378471     -0.74516276284728
  C   1.63664976014687     -3.25796733282568     -0.82495785599355
  C   0.59323826269637     -4.20639374487631     -1.03269361669049
  C   -0.76103185355032     -3.85655555845374     -1.25899695834785
  C   -1.72164870186938     -4.82164458618266     -1.45817999722854
  C   -1.38116476942468     -6.18939593370563     -1.43582133448017
  C   -0.06693938778207     -6.56315917677532     -1.27606973368940
  C   0.94972456498250     -5.59371931003028     -1.10660174461007
  C   2.31808685133551     -5.96936464749881     -1.09778247013662
  C   3.31118948899883     -5.02360473726198     -1.07999329458132
  C   2.98350495949625     -3.65791351218864     -0.94069720629095
  C   3.81542960155529     -2.47559113500882     -1.16050550323958
  C   5.18398828093955     -2.38901217725724     -1.29231585982772
  C   5.91327029854388     -1.34802485291928     -2.00388197828152
  C   5.59294081092943     -0.67152582784629     -3.22211920756578
  C   4.43046982298146     -0.92245192527192     -3.98598459192239
  C   4.19291221465489     -0.23529830019083     -5.15501201243482
  C   5.10184827782156      0.74022229920084     -5.61432078187573
  C   6.25771572330578      0.98522514841660     -4.91215611670963
  C   6.54316978516570      0.28154689241629     -3.71623236059919
  C   7.76881037744606      0.48437007092547     -3.03018952243598
  C   8.09186808779599     -0.25048809204364     -1.91131911076809
  C   7.16395898772751     -1.17739509922399     -1.41706470404033
  C   7.31295118505022     -2.11485633383424     -0.26344135447431
  C   6.24144237987199     -3.22163447797049     -0.54520346196889
  C   2.88952297657434     -1.33337869395093     -1.13065709624823
  C   3.13686535753702      0.03977144563924     -1.27109287203193
  C   2.09455419959459      0.92764628787932     -1.11920926289080
  C   0.83667731723069      0.50353565911541     -0.64096372267414
  C   -0.21279440979391      1.45331464930508     -0.44291001976610
  C   -1.38301639996666      1.09954475656691      0.15130130982412
  C   -1.53957084797999     -0.20444082619475      0.71494933169220
  C   -2.65722351277039     -0.50672028692249      1.52157490690672
  C   -2.73466466039012     -1.70044929915159      2.20795289084543
  C   -1.67594461449144     -2.61832501674314      2.12167418060947
  C   -0.59408297486401     -2.36285885765381      1.30290675326067
  H   -1.04049864939087     -2.81039938734630     -1.29764862432301
  H   -2.75125086215918     -4.52550808003125     -1.63930024933250
  H   -2.15170626312223     -6.94232623153628     -1.57587142152089
  H   0.21663062265950     -7.61265140677002     -1.30735507582488
  H   2.56905729072475     -7.02396009957754     -1.18043568117482
  H   4.33997953167213     -5.33784535473266     -1.19697405431785
  H   3.72265720030497     -1.67082799665313     -3.64552993517338
  H   3.29741084920259     -0.44868865772135     -5.73201058192690
  H   4.89419077001666      1.28259351553877     -6.53229247492641
  H   6.98011832703077      1.71383859027912     -5.27228284785605
  H   8.46876486830844      1.21541083784316     -3.42789653846803
  H   9.05165583524169     -0.11824030442450     -1.41876911314624
  H   7.07107709500941     -1.60496829250397      0.67990565964672
  H   8.32232305163137     -2.53118111025982     -0.17027464066123
  C   5.78735652262690     -3.84166363754122      0.77526521091325
  C   6.89931550961072     -4.26953602796820     -1.46496816501299
  H   4.12125630814769      0.40858737413910     -1.53080497209223
  H   2.24577887576309      1.98615783014946     -1.31543019017964
  H   -0.04846937501997      2.47445760115715     -0.77869383796667
  H   -2.18397463609582      1.82329366946730      0.28090751581760
  H   -3.44240630212871      0.23900232251258      1.62163086818291
  H   -3.59311573864672     -1.91537926722904      2.83810176995449
  H   -1.70323471170291     -3.53491466065232      2.70430239728952
  H   0.22144373011284     -3.07598504998494      1.26569459693604
  H   5.23651426664799     -3.11143444293531      1.37729894469424
  H   6.67246955315655     -4.15551682501347      1.34046693518488
  H   5.15519778034014     -4.72081645276380      0.64264292617827
  H   7.34261596912953     -3.78739703343177     -2.34290888329795
  H   6.18508235377507     -5.01671522948618     -1.81849129821744
  H   7.69323706304015     -4.78910312989077     -0.91720156994835

(P)-Z-metastable-MA
Final Gibbs free energy: -1540.33432466 Eh

68
 
  C   -0.86522087795645     -1.19834365814594     -0.00065464925706
  C   0.46308201092225     -1.09390736790225     -0.56860781404035
  C   1.54063678936123     -1.99273796163487     -0.31945847808450
  C   1.61538227723879     -3.40439796845120      0.06197039427639
  C   0.65245681742549     -4.45673619196418      0.03826560060982
  C   -0.60636290966129     -4.36418266369602     -0.60461376582523
  C   -1.48003920071139     -5.42796153220022     -0.61559739409740
  C   -1.14974807243482     -6.63508191328879      0.03278155222381
  C   0.08208811030255     -6.77511869241264      0.62918034232238
  C   1.02059284328613     -5.71658032996815      0.61849516918880
  C   2.32805714053542     -5.89502184342198      1.14095513063987
  C   3.28877294651963     -4.92966525166572      0.97668463772691
  C   2.96295292256569     -3.70998160403171      0.34662228434754
  C   3.80177930848485     -2.55594631435732      0.03436645913084
  C   5.17426658386409     -2.42842253089517      0.06965541510798
  C   5.89990831875337     -1.16805400602026      0.16368932747813
  C   5.57430748092792      0.03410685894214      0.87100144223753
  C   4.42394648028650      0.20000409379765      1.67534896200280
  C   4.18364054139263      1.38700867374356      2.33044210780518
  C   5.07673813014122      2.47071530719612      2.20841641143975
  C   6.22438991769142      2.33058992540623      1.46540656128453
  C   6.51356308200778      1.11489199229344      0.79846527579872
  C   7.73807434194085      0.94927053964603      0.09986581535767
  C   8.07183417966616     -0.25321634186370     -0.48060956644480
  C   7.15193355902151     -1.30946862052680     -0.42843285063065
  C   7.31246820362700     -2.69747293335994     -0.95191078889315
  C   6.22987401247236     -3.52181672689356     -0.17742439658622
  C   2.86993006210372     -1.52665982669779     -0.44276538888329
  C   3.14390146242861     -0.34334476516747     -1.14547823907311
  C   2.09924230275003      0.39856571238603     -1.64792626081075
  C   0.75964836604691      0.06981634810647     -1.34086850860705
  C   -0.30568425309865      0.90460206463575     -1.79961631681316
  C   -1.59521952906401      0.67100331608568     -1.43734303899522
  C   -1.90207418164351     -0.34523262467959     -0.48156332239200
  C   -3.20043948541746     -0.45311480679542      0.06107189558653
  C   -3.46424762584553     -1.31807747369912      1.10222345752152
  C   -2.42167662249517     -2.08482959943200      1.64774456991678
  C   -1.15430689584868     -2.02757386520625      1.10432292858740
  H   -0.86945284617278     -3.45259283865262     -1.12769086175182
  H   -2.43050368079703     -5.33668864265114     -1.13408301071832
  H   -1.85628950673264     -7.46033864364194      0.03473778187922
  H   0.36617859147161     -7.71577970207350      1.09536166916400
  H   2.57192637575655     -6.83334678398385      1.63273146056739
  H   4.28867377146111     -5.10450465535991      1.35251693359910
  H   3.72782967524002     -0.62394108845473      1.78342225671710
  H   3.29745541682163      1.48775633148790      2.95087536929010
  H   4.86603036511258      3.40581860279573      2.71946780764503
  H   6.93875062267024      3.14696371262177      1.39124066083149
  H   8.42883647375395      1.78831676546754      0.06179714718171
  H   9.03136504861348     -0.38470901581982     -0.97380842117155
  H   8.32140420644658     -3.10020857930649     -0.80742790146863
  H   7.09049356935376     -2.72864353071283     -2.02801444358999
  C   6.86759569481392     -4.00274432609538      1.14018904108223
  C   5.78612228986395     -4.69745635055474     -1.04921863827533
  H   4.16688591735957     -0.03661247003224     -1.33369851812453
  H   2.29414869274247      1.28170696548088     -2.25092347880420
  H   -0.05635143673823      1.73926995451133     -2.45058096871274
  H   -2.40093452710809      1.30098148860652     -1.80618132296681
  H   -3.98396979271658      0.18887451159674     -0.33469349234792
  H   -4.46432053796566     -1.38086912986319      1.52193329895405
  H   -2.60977826948714     -2.72488299461243      2.50524674845930
  H   -0.35715422993721     -2.61084887164336      1.55122039659011
  H   7.29471943813978     -3.15781542010538      1.69121665696973
  H   7.67042727532595     -4.71471112506288      0.91936781496770
  H   6.14258151525615     -4.49690505624107      1.79178428249274
  H   5.23572185724629     -4.34063323433880     -1.92609950052319
  H   5.15939946241348     -5.41795965567984     -0.52311930468386
  H   6.67820003020503     -5.23049363554318     -1.39806442440906


TS-THI-(P)-E-MA
Final Gibbs free energy: -1540.28608166 Eh

68
 
  C   -0.36525205710664     -0.83272283263011     -0.46883699891060
  C   0.95701321208223     -1.22335357561619     -0.90629530740965
  C   1.82511195285467     -2.10691954676291     -0.19936004771203
  C   1.61633219706552     -3.26648672647173      0.65617112508233
  C   0.45765036260153     -4.06975806101493      0.88524041497976
  C   -0.73991793818421     -3.96560450497558      0.13541090894263
  C   -1.81518204493623     -4.78716689494126      0.38957744498213
  C   -1.75767053781994     -5.74956566364465      1.41748616232537
  C   -0.59339032676869     -5.91352340560461      2.13154796549941
  C   0.54218460845438     -5.11302023774655      1.86497844069475
  C   1.77579622767521     -5.35143758250014      2.52018139570456
  C   2.91432121618397     -4.68339677809992      2.14790076613434
  C   2.87632654717344     -3.69234023348047      1.14753655078186
  C   3.93476598949002     -2.85136598350280      0.57772295479272
  C   5.32104736821766     -2.79603720678713      0.70641523961194
  C   6.34559186025803     -3.84626679021295      0.57154498123258
  C   6.47884508172038     -5.21647618264925      0.96287398507529
  C   5.97456501486005     -5.73838978991538      2.17174018872875
  C   6.14661116228210     -7.06256342824533      2.51154885104470
  C   6.84802224653592     -7.93086654971564      1.65333673563367
  C   7.46184108984815     -7.42712721670148      0.52956942386282
  C   7.34929467745418     -6.05711098923805      0.19126964305924
  C   8.17723009779496     -5.48706282214218     -0.80966999767164
  C   8.22755410844008     -4.12308988321339     -0.97296803430740
  C   7.33168997516955     -3.30577832121288     -0.26668820618700
  C   7.24225822027816     -1.81031763638517     -0.34706636246269
  C   6.14648787680683     -1.48535717135824      0.68347265993238
  C   3.22171466215608     -1.96617192861912     -0.35404112917756
  C   3.72138481202610     -1.36445018082431     -1.52224462218954
  C   2.85873910828772     -0.73505184953677     -2.39024659838375
  C   1.48948263607026     -0.58985952644368     -2.06905571508500
  C   0.62525836149010      0.16601999893016     -2.91875841523375
  C   -0.67881638436954      0.37887130120347     -2.59535441162381
  C   -1.19415652494708     -0.06570294860320     -1.33979978329721
  C   -2.48735459411840      0.31029023984709     -0.91669255002258
  C   -2.93637051866408      0.00220664896150      0.35011140156347
  C   -2.08836688339102     -0.67542527789764      1.24219009967082
  C   -0.83356508169624     -1.08367414196764      0.83918658955292
  H   -0.79935027997378     -3.25329722580346     -0.67780591640866
  H   -2.71327173668409     -4.69661110816581     -0.21528808214326
  H   -2.61963549682562     -6.37859773142794      1.62141152914803
  H   -0.51762700496769     -6.68361709186499      2.89585058251678
  H   1.82102965893540     -6.11470514251919      3.29308965390818
  H   3.84010980523591     -4.93048680692198      2.63581517777682
  H   5.53500472473506     -5.05216504295673      2.88409216339471
  H   5.76318565732198     -7.43020458866758      3.45916678302143
  H   6.95790564179963     -8.97970165825910      1.91341752325738
  H   8.08901261156363     -8.06424361614583     -0.08919302817957
  H   8.82840980077886     -6.14047990158143     -1.38468857324410
  H   8.93339059318123     -3.67070810427172     -1.66499729248875
  H   6.95374965566666     -1.47440777578119     -1.35229603950221
  H   8.20610650127927     -1.34130246211350     -0.11141140016658
  C   5.48105234082362     -0.12016755221501      0.51266778147441
  C   6.77250896599044     -1.45807672300409      2.11316023553889
  H   4.76961915554639     -1.46275761017893     -1.78048934364040
  H   3.22787566883565     -0.31064786157277     -3.32021872866390
  H   1.04027758165190      0.57551066175367     -3.83675672967465
  H   -1.33026799124800      0.94680013394714     -3.25497415349934
  H   -3.11375518348530      0.87730181432838     -1.60135684724883
  H   -3.92889298223064      0.30837843608788      0.66847142600514
  H   -2.41841151637449     -0.87538256371554      2.25781605069970
  H   -0.18422465930820     -1.58889959058136      1.54601372171005
  H   7.36092321554707     -2.35592493784869      2.31984700201654
  H   5.98496820175305     -1.37977570215987      2.87065199396260
  H   7.42329755412302     -0.58197516281918      2.19868286980992
  H   5.19631472022749      0.11256907048684     -0.51167135325518
  H   6.19207873875290      0.64739807836939      0.83619596767212
  H   4.58927827607331     -0.03729855467825      1.14266127698847


TS-THI-(P)-Z-MA
Final Gibbs free energy: -1540.27869102 Eh

68

  C   -0.18725945921269     -0.94282004784673     -0.15608996292402
  C   0.57400296842062     -1.18261507178895     -1.36155690151987
  C   1.56620703727182     -2.19062766088698     -1.50406044046813
  C   1.69263716846390     -3.56544882044481     -1.02600647112186
  C   0.68184276077389     -4.44494618971191     -0.53200383226370
  C   -0.68406673645780     -4.09262649419922     -0.38313455810013
  C   -1.60852291101203     -4.99616332995655      0.08851214748337
  C   -1.22405231191922     -6.30631017671034      0.44055352461409
  C   0.07674581552325     -6.70431855995890      0.24819091192463
  C   1.04332455018444     -5.80644089698196     -0.26596965867643
  C   2.34196370383518     -6.25176771479545     -0.59618533848748
  C   3.25837156936651     -5.41763856158861     -1.18817807961737
  C   2.95851132655729     -4.05738052581284     -1.41873147572097
  C   3.71545483682911     -2.95164600279820     -2.09104826346001
  C   5.08279733518905     -2.71004769320525     -2.01682734937306
  C   5.84095525468403     -1.43412988990215     -2.00732547309484
  C   5.57083116277702     -0.05829410105506     -2.35959085756015
  C   4.87089970169654      0.35082090766159     -3.50905030625774
  C   4.64803710910058      1.68055071649393     -3.79693664429164
  C   5.12405902655975      2.68409215717511     -2.93505552813161
  C   5.93305263152465      2.33222421468906     -1.87950861181352
  C   6.23916619570362      0.97515159966887     -1.61597286927619
  C   7.30486736940490      0.64710511197011     -0.74043385565159
  C   7.77904645476917     -0.64008081193013     -0.70493917864717
  C   7.05942635493311     -1.65602194792973     -1.35241177092316
  C   7.43864114746034     -3.08746756831496     -1.41001978245404
  C   6.07168507150697     -3.80337684571659     -1.51051486824351
  C   2.63722631412537     -1.97951379832169     -2.39859918917691
  C   2.40439276099188     -1.16284930647761     -3.51182846174591
  C   1.27144990826709     -0.37646195594054     -3.56951295671352
  C   0.40519035980078     -0.28710370927450     -2.46122956475794
  C   -0.67281050615643      0.65047420319850     -2.44495602006717
  C   -1.48737141558892      0.77269667988577     -1.36293784203989
  C   -1.24097138795455      0.01649083839863     -0.17538032465988
  C   -1.98953168348526      0.24898847518533      0.99811327223481
  C   -1.68482007091722     -0.40324834755098      2.17441653702623
  C   -0.60184664744557     -1.29757535823770      2.21393049027570
  C   0.13007556389899     -1.55874194239233      1.07387762042178
  H   -1.01872869290913     -3.10638493065353     -0.67291523104880
  H   -2.64918177834563     -4.69719280002514      0.17973239510587
  H   -1.96117008019120     -7.00368822269534      0.82841908896242
  H   0.38186317619309     -7.72574680413071      0.46339467044149
  H   2.59630179581811     -7.29511435019038     -0.42668600050787
  H   4.20650330087553     -5.84459829831665     -1.47250862461548
  H   4.59058139739671     -0.40220521473069     -4.22624298428350
  H   4.12166832742682      1.95136147889953     -4.70806736456247
  H   4.91750735888558      3.72956876451780     -3.14504802694773
  H   6.40906962545098      3.09578071618852     -1.26904545048950
  H   7.79213814842625      1.44231118608519     -0.18179261700627
  H   8.67564258141272     -0.89381113112620     -0.14598578176141
  H   8.02929993925324     -3.42580339854641     -0.55335514971137
  H   8.04495660971194     -3.25287989809768     -2.31155341105405
  C   5.78213797411304     -4.20798267240427     -0.04316718156844
  C   6.18813392119805     -4.95075040831149     -2.53062280248979
  H   3.04272749522924     -1.23613209045109     -4.37930810166211
  H   1.05687302751999      0.20795230783388     -4.46015841273952
  H   -0.82231398313016      1.27456645068266     -3.32272823443267
  H   -2.30727575347999      1.48682608936360     -1.36375962007763
  H   -2.79982400903880      0.97339802183123      0.96315291331701
  H   -2.26270690092600     -0.20843998782076      3.07340826299049
  H   -0.33327965588976     -1.78241606216558      3.14831194044893
  H   0.97335463934906     -2.24018859664561      1.12389463094601
  H   4.76116928861048     -4.50898990117496      0.16720808017012
  H   6.00458803775366     -3.34841562167427      0.60003415552549
  H   6.45005011951769     -5.02775769477378      0.24457390409578
  H   6.72060994386523     -4.58637234527149     -3.41562285394143
  H   5.23141278273490     -5.33250728584916     -2.88537736593915
  H   6.76607303369804     -5.78121887494333     -2.10780289390555


TS-enantiomerization(P/M)-E-stable-MA
Final Gibbs free energy: -1540.28911139 Eh

68
 
  C   -3.62822308225743      2.10275766580258     -0.30223860437139
  C   -2.17343807193081      2.19904635127550     -0.36732237435294
  C   -1.19167330649384      1.20169347146726     -0.02749767519022
  C   -1.19732592722157     -0.28749383264710      0.17189367409422
  C   -2.15686478866500     -1.32578483146243      0.49196731235162
  C   -3.19381022105382     -1.24433221051482      1.45048743668367
  C   -4.07821735682327     -2.27749506120885      1.67557448797090
  C   -3.97295439594801     -3.47864817783569      0.95341069803209
  C   -2.88068122479722     -3.66381258199397      0.13880209421460
  C   -1.91768436780472     -2.64293723447650     -0.04169440381990
  C   -0.66425360346303     -2.95865255516757     -0.62589831771622
  C   0.35865946408960     -2.05697861622669     -0.55688075235250
  C   0.10364074885748     -0.73793766324603     -0.11989701930474
  C   1.02917895490680      0.38155282216911     -0.23066171716404
  C   2.39522114404297      0.24643537608849     -0.39955215083178
  C   3.16153496089540     -0.89785264773654      0.07491660675416
  C   2.96767856777888     -1.72815567550398      1.22845203046803
  C   1.95832180617455     -1.53091293059282      2.19843137670318
  C   1.84143424805787     -2.37266335723042      3.28211794103294
  C   2.72337695979953     -3.45922577547977      3.44915533120607
  C   3.74227207697728     -3.65544592985258      2.54821422225772
  C   3.90522741314102     -2.79317487958870      1.43639119583720
  C   5.01063977323330     -2.95310403177298      0.56016678472513
  C   5.23282733436980     -2.07450158219787     -0.47529234556296
  C   4.30923626041488     -1.04517558764587     -0.70021371769564
  C   4.35297846484230      0.01197222969723     -1.74984790528767
  C   3.36038189378069      1.10823018154431     -1.23668657247290
  C   0.18320746523132      1.55757840076038     -0.22448618385174
  C   0.58538046315098      2.88408260303607     -0.40896631298240
  C   -0.34589055404138      3.80339054879477     -0.81661421275154
  C   -1.69629761275922      3.42692292863989     -0.94119141926288
  C   -2.55923574893378      4.25555994797307     -1.72377383395147
  C   -3.85057136794342      3.91216630230555     -1.96399091286345
  C   -4.43749972386435      2.85329901394528     -1.20979047088392
  C   -5.83420673778289      2.65777595002235     -1.22139815823932
  C   -6.44935550249188      1.85325633241279     -0.28265992128473
  C   -5.67586626799721      1.28288254567942      0.73704671511256
  C   -4.30070113474177      1.42240001328708      0.71785503505469
  H   -3.23312326709315     -0.39490965004906      2.11190444465922
  H   -4.83888734026711     -2.16884634226982      2.44372174784656
  H   -4.69410230761371     -4.27713449024561      1.10260171437242
  H   -2.69858049172564     -4.62745080024234     -0.33118188709974
  H   -0.50901197383553     -3.95177350133328     -1.03938208326435
  H   1.35095561302338     -2.32426153030562     -0.90438573654649
  H   1.27266250528413     -0.69827798846589      2.09224822887704
  H   1.06274194676531     -2.19330139096544      4.01829540151551
  H   2.60880311903861     -4.12383117388993      4.30072690846339
  H   4.45208369843368     -4.46793045877442      2.68403451352813
  H   5.70225357389396     -3.77132413998492      0.74625980648456
  H   6.10522382089617     -2.17886313552193     -1.11510727594576
  H   3.98898122690491     -0.38902652605208     -2.70635538704536
  H   5.35848668429273      0.41355439971131     -1.91998798374957
  C   2.75372593578963      1.81063808510563     -2.45482163484395
  C   4.16447721606320      2.08296554012093     -0.35497392563383
  H   1.62731653981267      3.16042766082849     -0.33136385979498
  H   -0.04487166475857      4.80127033664052     -1.12493219269053
  H   -2.12469991986237      5.13888098847990     -2.18522843754380
  H   -4.47563272497802      4.49433195432974     -2.63610347245894
  H   -6.42671181795471      3.20565723448456     -1.95029560239520
  H   -7.52810676874555      1.72559758793906     -0.29167122020884
  H   -6.15295602911796      0.75384767318566      1.55739003175379
  H   -3.71522574959132      1.08352161035068      1.55234127599525
  H   4.71405826943900      1.53330265524589      0.41709701650819
  H   3.52485173983353      2.81424880074473      0.14577772116669
  H   4.88672407186372      2.62661669366482     -0.97400998223460
  H   2.06119788983936      1.14320216570887     -2.97868716178631
  H   3.56551120332942      2.06873409202273     -3.14477813808321
  H   2.22540799831022      2.73341612701690     -2.21746079014974

TS-enantiomerization(P/M)-E-metastable-MA
Final Gibbs free energy: -1540.28915115 Eh

68

  C   -3.49654400393444      2.32272379862389     -0.23974100067427
  C   -2.04547021958871      2.31544495802357     -0.39851105142088
  C   -1.14528198438588      1.19127904008095     -0.37255791978895
  C   -1.21465388329423     -0.23019419865814      0.10806485181316
  C   -2.23313045793822     -1.22416781630174      0.38226409417540
  C   -3.38464228228116     -1.48186743611210     -0.39790144317033
  C   -4.31541197406928     -2.43805868722649     -0.05206293674520
  C   -4.14519388789185     -3.21474633193748      1.10701545654640
  C   -2.96089092315224     -3.11562573209105      1.79877474399888
  C   -1.95823614431872     -2.19608089189004      1.41020335249119
  C   -0.64722892307151     -2.32524810817432      1.93648089058824
  C   0.37937320254975     -1.62689955275660      1.36849773705977
  C   0.10176450399550     -0.61366121192177      0.42407115782487
  C   1.06145214405526      0.36073559192369     -0.07748588464198
  C   2.43367950593547      0.19697132771237     -0.02480397537742
  C   3.09483091361298     -1.10078184481329     -0.02550210270545
  C   2.71768299131354     -2.33059672545153     -0.66032106255916
  C   1.58904378843896     -2.48787091739768     -1.49693939670174
  C   1.29534144215755     -3.70464827497542     -2.07095394653074
  C   2.11251467911379     -4.82840374021854     -1.83504535898788
  C   3.24247158632157     -4.70053388399377     -1.06351251349906
  C   3.58552545122124     -3.45726534725680     -0.47784422510479
  C   4.79825649402014     -3.31452910570017      0.24617069392221
  C   5.18869993118709     -2.09512720860270      0.75055794533097
  C   4.33532686966616     -0.99418474581129      0.59820526690300
  C   4.55584940960489      0.40777325634478      1.05406747816969
  C   3.53011153142503      1.25090241440831      0.22444820997487
  C   0.25205349927606      1.48178612014524     -0.50992404063562
  C   0.70870493864733      2.71634285994942     -0.98144309821105
  C   -0.13399612585774      3.79553144334163     -0.92213645381893
  C   -1.46244797730310      3.62559575556657     -0.48855523194990
  C   -2.18461965245214      4.78221682734146     -0.05937693511019
  C   -3.43566326576570      4.68786652906338      0.45929916676544
  C   -4.14873054559172      3.45954264439132      0.33001950105552
  C   -5.53287056522544      3.40745939645501      0.59592353460437
  C   -6.29604391708565      2.32880620107899      0.19535787722929
  C   -5.69184807761102      1.30676817225109     -0.54884215481069
  C   -4.32579630013544      1.32404801560126     -0.76037894975206
  H   -3.48874552440742     -0.99875413174486     -1.35541270837610
  H   -5.16705620893560     -2.61158781551552     -0.70401535602906
  H   -4.89843602162613     -3.94041781370713      1.40007042782535
  H   -2.74237694419255     -3.79283751990543      2.62112545029570
  H   -0.46331607236219     -3.04921667025846      2.72605539685902
  H   1.40200418085099     -1.79520942809755      1.68939206957051
  H   0.95079105058192     -1.63495022851343     -1.69607481425981
  H   0.42664970532038     -3.79702837304267     -2.71694290369949
  H   1.85982584350924     -5.78554525042851     -2.28231517585228
  H   3.90231719080185     -5.54982958784587     -0.90343884915716
  H   5.43414567644000     -4.18843848752289      0.36633067049583
  H   6.13928588486961     -1.98533913175707      1.26594016593528
  H   5.58580726993809      0.75355998909301      0.90967994935902
  H   4.32079549547491      0.50025435261390      2.12385945628902
  C   4.22734831582302      1.66752863652798     -1.08492601436103
  C   3.12152413150889      2.46577105095882      1.06189893694235
  H   1.73648706729934      2.84015408251354     -1.29217666968152
  H   0.23063389821836      4.79879990576314     -1.12683590198922
  H   -1.66770844867806      5.73806998075954     -0.09276574278355
  H   -3.94395595031246      5.55513725970606      0.87275147085332
  H   -6.00034867023142      4.26679594487676      1.07081849746791
  H   -7.36446240937691      2.30928717535356      0.39078125536051
  H   -6.29475227858558      0.51456082785819     -0.98412874182771
  H   -3.87704473576499      0.60623632021586     -1.42130248063761
  H   4.63532662731777      0.78841028800898     -1.59570329234241
  H   5.05279459615504      2.35165877160621     -0.85906842132685
  H   3.54668707589705      2.17064893558105     -1.77671172742751
  H   2.50180262471088      2.15822136006884      1.91096621895452
  H   2.57987865781288      3.22669113168047      0.50106241030345
  H   4.03011620035494      2.93606583414144      1.45550414698252

TS-enantiomerization(P/M)-Z-stable-MA
Final Gibbs free energy: -1540.28933261 Eh

68
 
  C   -3.58498681403585      1.10269963293283      1.22212601186788
  C   -2.17791596659889      1.27767870760089      0.87765590606685
  C   -1.13888673382747      0.28103114104094      0.81137015147918
  C   -1.09466137342317     -1.21688024478899      0.72460581331185
  C   -1.95835402557443     -2.33851440546539      1.03102940526306
  C   -2.75685131108397     -2.48902031784071      2.18941068283377
  C   -3.56816789185237     -3.58411653762614      2.39176695641068
  C   -3.62712261155125     -4.61574519245792      1.43809463648062
  C   -2.74502665620577     -4.59150184610874      0.38392558809837
  C   -1.84215610825972     -3.51581431542980      0.20683014620460
  C   -0.74859910477332     -3.65746989169695     -0.68403843470947
  C   0.26588069055870     -2.74262296318432     -0.65213073554852
  C   0.11768487863324     -1.55055909649481      0.08842984388436
  C   0.99687679914831     -0.40015188896988      0.01197976176267
  C   2.34231398963002     -0.39145985940605     -0.29349923981254
  C   3.13546122438966      0.73776254897284     -0.76553824215588
  C   2.82478999295671      1.73055399893778     -1.74452287497064
  C   1.59931149971745      1.79044519082668     -2.44611243773366
  C   1.37190946716866      2.77156434677284     -3.38428173096818
  C   2.35590474032414      3.74304647885308     -3.66204495668466
  C   3.57022706943504      3.69368331302378     -3.01969620052033
  C   3.84493705207131      2.68505899329477     -2.06356672803311
  C   5.12290877108999      2.58928975775513     -1.45399450129002
  C   5.42668508216912      1.56072100748716     -0.58941633489195
  C   4.43129706476157      0.62782237071664     -0.26894050018036
  C   4.54184133935101     -0.60541341251455      0.56788021437373
  C   3.35992056857434     -1.49897702826322      0.05244978866125
  C   0.15914177854337      0.72738181139203      0.40349347991005
  C   0.50717904969552      2.08090070492479      0.37943653846455
  C   -0.49600777107815      3.01569019344850      0.36290314858355
  C   -1.83964628081184      2.60967965370127      0.46063168154355
  C   -2.85322667847895      3.53073880692753      0.04971647579862
  C   -4.16494168038244      3.18260600297990      0.02764228147898
  C   -4.57236114270955      1.97501469137103      0.66786247362244
  C   -5.93904427257991      1.72056853402490      0.90592652501009
  C   -6.33892146759674      0.72110895156672      1.77054851497941
  C   -5.36461340663554     -0.00136215696554      2.47229509441538
  C   -4.02520368770729      0.20425143281297      2.19971991694505
  H   -2.64620479864968     -1.78454838924653      2.99764865456198
  H   -4.13764732766344     -3.66219554010730      3.31368788089163
  H   -4.29718152400255     -5.45895477766251      1.57920897698364
  H   -2.67396110350703     -5.43631920663428     -0.29704722319651
  H   -0.69020894427178     -4.53871859442547     -1.31732207068852
  H   1.14804878316166     -2.88093899274454     -1.26490331922449
  H   0.83455966673602      1.04876462434347     -2.23960193750177
  H   0.42575734847048      2.79691143016937     -3.91777366845942
  H   2.15718886189721      4.51812169516041     -4.39674146614592
  H   4.34613869270588      4.42061121694420     -3.24770625614994
  H   5.87599605940153      3.32978686124083     -1.71298286680694
  H   6.42342176025242      1.46877599503999     -0.16587312653823
  H   4.37957418862971     -0.37092267239052      1.62946602233898
  H   5.51054785159375     -1.10899571495177      0.47584858210869
  C   2.94557356726092     -2.48641619342599      1.13993266618834
  C   3.86694907292517     -2.24424766834031     -1.19829717437606
  H   1.53841682692677      2.38463693698007      0.25524971561741
  H   -0.27323958819378      4.06422967763025      0.18289361941433
  H   -2.53018522560188      4.50241076710203     -0.31572507161185
  H   -4.92213924837451      3.85245399605031     -0.37171059376723
  H   -6.67447282699258      2.37120304388604      0.43856718695726
  H   -7.39468047527187      0.54727100491363      1.95825637499775
  H   -5.65489235216264     -0.70374669717874      3.24879175318770
  H   -3.27697663812947     -0.26552302449755      2.81043246983258
  H   2.49560472252508     -1.96579587058801      1.99174790884887
  H   3.83844766605622     -3.01584724532993      1.49249063929104
  H   2.23666971054832     -3.23654477344287      0.78302166285930
  H   4.23807784303330     -1.54013331947860     -1.95033697706224
  H   3.08514455821744     -2.85383364980531     -1.65775189686533
  H   4.68809679942775     -2.91118403336233     -0.91341858563625

TS-enantiomerization(P/M)-Z-metastable-MA
Final Gibbs free energy: -1540.28955214 Eh

68
 
  C   -3.81109174350128      0.78895292490902     -0.67146177008895
  C   -2.37119621963283      1.02430854957117     -0.70543804137236
  C   -1.30095652069970      0.06577746815372     -0.58728103692641
  C   -1.17573834658261     -1.34679130537791     -0.09435077567415
  C   -2.03637012446053     -2.49067464972433      0.12509525338742
  C   -3.05920991642787     -2.94737300122431     -0.73972924409600
  C   -3.84829936887022     -4.03676379806044     -0.44158927589420
  C   -3.65639834287490     -4.75220676805048      0.75382565048478
  C   -2.56900816722136     -4.44835270339729      1.53788102991353
  C   -1.69505303465836     -3.38691488046607      1.20166842420274
  C   -0.43053852491451     -3.29229916842698      1.83537482037838
  C   0.51297212295996     -2.44459374779221      1.32712241517211
  C   0.15784188775128     -1.51068294652529      0.33086745786669
  C   0.98343971814738     -0.40586426526433     -0.11535835455353
  C   2.36115222526366     -0.34171880530262     -0.12852267911220
  C   3.19153261711491      0.85640918042613     -0.18297180787087
  C   3.06490748816248      2.09168351535114      0.52291660852784
  C   2.02259794385174      2.37670578923750      1.43386245267963
  C   1.97098932160621      3.58565219300811      2.08994560182358
  C   2.95489686972443      4.57025229582952      1.86235391525403
  C   3.99870869728996      4.31260889347805      1.00581924118206
  C   4.09335077202794      3.07114812935290      0.32991398662066
  C   5.20822181874093      2.77615816977726     -0.49703444837389
  C   5.35355467176813      1.53954434766680     -1.08622689182751
  C   4.34949260970906      0.57908324588455     -0.90395332247180
  C   4.32324697340103     -0.84359066321481     -1.36076691573087
  C   3.32401392811874     -1.52497666897481     -0.36094924375767
  C   0.03434895806244      0.58214656727962     -0.61460641743452
  C   0.32314976985221      1.87885082220643     -1.04916903887716
  C   -0.69140498838013      2.80063855656433     -1.08085759341324
  C   -2.00694297031943      2.41231563269556     -0.76675242626338
  C   -2.94627841125518      3.43491378658450     -0.42550358333883
  C   -4.20796246579786      3.13723948382309     -0.02360342419033
  C   -4.69235656224319      1.80623337454548     -0.18953721937317
  C   -6.06673687308343      1.52557024749215     -0.04236798653812
  C   -6.60122911736756      0.32842758473873     -0.47497067541869
  C   -5.77081989439303     -0.58828742108811     -1.13352293163624
  C   -4.41379058538165     -0.34363106332664     -1.22946363926213
  H   -3.15337365775269     -2.50508356492863     -1.71817908578034
  H   -4.59924536928413     -4.36209597676173     -1.15610553903794
  H   -4.30547262909772     -5.58564688325027      1.00675284637882
  H   -2.31783979241585     -5.06595454553998      2.39697744365829
  H   -0.20045768019799     -3.95872241140781      2.66239653167783
  H   1.51094505733826     -2.41971885069111      1.74723661618722
  H   1.25989334996310      1.62684616196003      1.61815504030138
  H   1.16567998040730      3.78285507687184      2.79212523976975
  H   2.89435735088971      5.52384442829749      2.37904612308097
  H   4.77836040578655      5.05348861424571      0.84526042038884
  H   5.97128789388165      3.53975544953097     -0.62808104067500
  H   6.23589126901631      1.30747096925271     -1.67695186646135
  H   5.30847822926712     -1.32292301402592     -1.35030189027761
  H   3.91892649749971     -0.91816135096978     -2.38015631269249
  C   4.12693847856487     -1.88742261710149      0.90420632957704
  C   2.72688383123871     -2.77643508848006     -0.99920819167550
  H   1.34398809420581      2.18206649543344     -1.24131102616487
  H   -0.47929687145985      3.85204658814124     -1.25728769562382
  H   -2.59253192930412      4.46297511363735     -0.42943175022726
  H   -4.88959200087346      3.91013177925448      0.32215408472478
  H   -6.71088492419797      2.30047026397166      0.36653243318466
  H   -7.66461709803814      0.13216030199662     -0.37122037181269
  H   -6.19139885175161     -1.47847066316398     -1.59315760953181
  H   -3.79672100476927     -0.98717257798180     -1.82807675018661
  H   4.62456692427309     -1.00424299964965      1.31825225686622
  H   4.89293977096642     -2.62679687060321      0.64593450548995
  H   3.49396512564595     -2.31908613240466      1.68322104954036
  H   2.07097350193328     -2.51683526258997     -1.83674346694166
  H   2.15570653311798     -3.38071452624127     -0.29132122904878
  H   3.54461329966011     -3.39852680916140     -1.38137520868561
