# Supplementary material for: Towards helical-chirality-controlled molecular motors
Source: Chem Sci. 2026 Apr 29;17(25):12377–84. doi: 10.1039/d6sc00373g (PMC13174676; doi:10.1039/d6sc00373g)
Supplement: SC-017-D6SC00373G-s002 [file SC-017-D6SC00373G-s002.zip › XYZ-coordinates/MB.xyz]

(P)-E-stable-MB
Final Gibbs free energy: -1614.17024976 Eh

66
 
  C   -0.26331858609000     -1.01297107976319      0.44269815532707
  C   0.96838266147549     -1.06469720295507     -0.32436231582296
  C   1.84890495775560     -2.17113469201609     -0.39928758610084
  C   1.71499855629474     -3.59583223362155     -0.06633960414568
  C   0.59623160158893     -4.47245833051664     -0.10928105892374
  C   -0.69078324089203     -4.09046493255125     -0.56273631764692
  C   -1.73277939239569     -4.98824479773370     -0.57709026318951
  C   -1.54368118903831     -6.31387064730704     -0.13448256567539
  C   -0.29403977029805     -6.73423380321406      0.25778376630973
  C   0.80785225697251     -5.84712939397941      0.24808832103408
  C   2.12211185747566     -6.31894730391376      0.50555838498907
  C   3.20957998599078     -5.49642752800536      0.36073025078237
  C   3.00966475539887     -4.13020151121687      0.07164062957253
  C   3.97518715733625     -3.14547555651163     -0.40453034325988
  C   5.33659599585501     -3.34756229111476     -0.56967972320321
  C   6.24226189989783     -4.10225560123342      0.29141139654477
  C   6.13691547289219     -4.48165721547259      1.66456664807512
  C   5.05796319254655     -4.14183100359509      2.51456414486709
  C   5.02281641892207     -4.56471932420887      3.82417299576185
  C   6.06311794133699     -5.35337434578747      4.35628325711249
  C   7.15269536817172     -5.65789665287940      3.57634222103398
  C   7.23512920317544     -5.21465212790114      2.23364696054974
  C   8.41081491785603     -5.44679173406869      1.47468614474518
  C   8.55085129758337     -4.93895017395970      0.20333747668616
  C   7.47132290234919     -4.25733822103154     -0.37517904991786
  C   7.39008342938194     -3.59067406004235     -1.66665314367099
  C   6.11142474375204     -2.98915388529079     -1.77242824477570
  C   3.20427270248536     -1.96283875767957     -0.76868564694276
  C   3.64912408480345     -0.71035000180173     -1.21243971389011
  C   2.72437945280676      0.29206512413037     -1.40358505314596
  C   1.38772901715849      0.13966079757214     -0.97650507746535
  C   0.45521868315441      1.20689530432096     -1.15443043576970
  C   -0.79730292232741      1.14533696364098     -0.62950485088400
  C   -1.16918139681036      0.06722193792633      0.23217515109219
  C   -2.38181652402501      0.11062688139494      0.95124434246162
  C   -2.66975401118645     -0.83698799547458      1.91158255045972
  C   -1.73319252510656     -1.84266645892254      2.19491176121902
  C   -0.55929455668604     -1.92914209537578      1.47233298177526
  H   -0.84846410968154     -3.08044135385426     -0.92239696094337
  H   -2.70850930004606     -4.67453846900202     -0.93737735658115
  H   -2.37900550796353     -7.00840643341987     -0.13407025082507
  H   -0.12669510607767     -7.76727114329483      0.55308480168899
  H   2.25785981839084     -7.36810667127860      0.75550356971006
  H   4.21300107957449     -5.89639479336739      0.45862483077523
  H   4.25356832239140     -3.52297068132044      2.13523497150854
  H   4.18779840287904     -4.27761828210458      4.45729021107025
  H   6.01492179424921     -5.69093836154570      5.38753280309097
  H   7.98417458962028     -6.22652545974687      3.98587061389654
  H   9.22314282471255     -6.00265076960606      1.93641103265178
  H   9.48077443349917     -5.06543713907066     -0.34416443799300
  H   4.69752871675860     -0.53630406397188     -1.42948366007646
  H   3.02547187320728      1.24225555132923     -1.83687153828768
  H   0.77594297964188      2.07698827820025     -1.72198845001161
  H   -1.50695352416753      1.95362876736817     -0.78813954784138
  H   -3.07089591771683      0.92956229276505      0.75927802713564
  H   -3.60009596198533     -0.78495840956552      2.47002624903173
  H   -1.92718827549951     -2.55697764110435      2.99009436595975
  H   0.16024745533675     -2.70055431695136      1.72114637628169
  C   8.30155884151009     -3.53908727959187     -2.71308893210976
  C   5.73205962291361     -2.40618689271190     -2.98093223042192
  C   6.65559409436283     -2.34081274380539     -4.02501060539226
  H   4.73319585498606     -2.01020945731510     -3.12887839542089
  C   7.93311460010908     -2.88727974912111     -3.89088465260990
  H   6.36901621440229     -1.86519998303026     -4.95854468814519
  H   8.63516219894653     -2.82793969741151     -4.71768387321852
  H   9.27559758608409     -4.01348114731115     -2.62750881889150

(P)-E-metastable-MB
Final Gibbs free energy: -1614.16801192 Eh

66

  C   -0.81405909035584     -0.89236565457270      0.22222963286036
  C   0.53509542373156     -0.94693557615224     -0.30369763076809
  C   1.46416326460212     -1.99881605527334     -0.08456730219619
  C   1.33938046734509     -3.43322531465621      0.21608162166019
  C   0.24956832816835     -4.34572478714361      0.13087447474512
  C   -0.98357122025746     -4.05321302986828     -0.50238127949064
  C   -1.98662064285824     -4.99232055497185     -0.57235046433746
  C   -1.81740374554056     -6.26818064660811      0.00332971802030
  C   -0.61678038419092     -6.60273033649276      0.58509003058803
  C   0.45154360123440     -5.67659950446936      0.63442687930061
  C   1.72214318285972     -6.06022788713773      1.13716013570576
  C   2.80244743543616     -5.22125092908295      1.03322375253585
  C   2.62705701484733     -3.93126858611917      0.49311826005416
  C   3.61121210439781     -2.87810993304926      0.26884092358258
  C   4.97738754930310     -2.94137507337142      0.49645416936897
  C   5.86435147925093     -4.09549153606020      0.37956993266749
  C   5.75745513266059     -5.28606760712093     -0.40273057535973
  C   4.70459817251372     -5.56456346718206     -1.30528709563409
  C   4.66679362385421     -6.74554782917913     -2.01178240002822
  C   5.67773758113036     -7.71500035150835     -1.85199598259051
  C   6.74656262010596     -7.45363401342233     -1.02869877073996
  C   6.83353890923018     -6.23484783410051     -0.31240275783308
  C   7.99625590656633     -5.92778829119087      0.43959821114811
  C   8.14938621861048     -4.70206980747686      1.04661076036141
  C   7.08952714682396     -3.78636637685226      0.99713796142466
  C   7.03415933901170     -2.41578929769254      1.48454195575193
  C   5.77741329392449     -1.86873443067886      1.12445719479684
  C   2.84928177695635     -1.71322240447000     -0.15768567652060
  C   3.31249991182248     -0.55408426010057     -0.79561070267520
  C   2.39674365735130      0.35487997958408     -1.27577908966494
  C   1.01772393349438      0.20071965986630     -1.01117397993853
  C   0.09097537268775      1.19179037141405     -1.45794273395570
  C   -1.22933322792919      1.12173288281903     -1.14088063773059
  C   -1.70633860085668      0.11662215081001     -0.24436667827948
  C   -3.02387689573445      0.16722590409622      0.25668939383126
  C   -3.43868551434617     -0.69952594759785      1.24663406433792
  C   -2.53133685613204     -1.62782589425849      1.78049043325851
  C   -1.24932695669266     -1.72190906383836      1.27629273711391
  H   -1.12367342247687     -3.08714603765603     -0.97190482737358
  H   -2.91476959823218     -4.74973596586791     -1.08235400690335
  H   -2.62461592086246     -6.99383221888634     -0.04079176379407
  H   -0.45934753793817     -7.59859997607209      0.99236327223234
  H   1.83883812207428     -7.05629430074729      1.55641032848109
  H   3.78311087397249     -5.54889426687654      1.36102594092367
  H   3.92397102986444     -4.82878341167933     -1.45946712860949
  H   3.85233106125946     -6.92689415125786     -2.70767970746494
  H   5.62628766475733     -8.64877057683795     -2.40438619683367
  H   7.55924108573592     -8.16992714555492     -0.93393285117058
  H   8.79202673399567     -6.66702692183386      0.48661791162282
  H   9.07574304783176     -4.44895270530161      1.55480817939348
  H   4.37568103657485     -0.40130488765253     -0.95417537615417
  H   2.72694964965508      1.22746396213145     -1.83296967238129
  H   0.47142739052800      2.01217975200451     -2.06151707238470
  H   -1.92789882030776      1.87292294304354     -1.50108715469471
  H   -3.69772360107570      0.92921769490402     -0.12760020452616
  H   -4.45130109950409     -0.64147794789164      1.63560915156522
  H   -2.83425031000222     -2.27454320442324      2.59909452944590
  H   -0.55603359975793     -2.42962930557013      1.71699002406440
  C   7.95774496222046     -1.68434577589395      2.21954495573788
  C   5.43710779442714     -0.59456805820109      1.57707530091229
  C   6.37465035639803      0.14600452892654      2.29817428456384
  H   4.46005695178548     -0.16765530461431      1.37987656751459
  C   7.62735209510141     -0.38547571891012      2.60851499207024
  H   8.91323146094124     -2.11811533673943      2.50251652766736
  H   8.34021551274841      0.20704328016835      3.17481408636691
  H   6.11847776725923      1.14862239039935      2.62818142435769

(P)-Z-stable-MB
Final Gibbs free energy: -1614.17042423 Eh

66
 
  C   -0.63432176126482     -1.19559530212779      0.51909654051507
  C   0.54114207186295     -0.86413338733317     -0.26612280074050
  C   1.57173970118761     -1.76549195886456     -0.62790686337131
  C   1.66878334324508     -3.23093191920321     -0.66423552768254
  C   0.69106432739837     -4.23173618213430     -0.91797191458738
  C   -0.66361141199670     -3.95381976051696     -1.22756397727450
  C   -1.55982167435367     -4.96976332111791     -1.46485425644329
  C   -1.14988120789154     -6.31748899184140     -1.39988376007130
  C   0.16972476375889     -6.62208036520746     -1.15872189230973
  C   1.12528142671886     -5.60054086055116     -0.94882211240125
  C   2.50862244029194     -5.90876269813805     -0.85925036186058
  C   3.45101233163165     -4.91489920346834     -0.79580091443544
  C   3.03533830324243     -3.57066918958993     -0.68937682027925
  C   3.81527672236296     -2.35966721611191     -0.90809090945501
  C   5.19588971637563     -2.26622002670239     -0.98332131258417
  C   6.00985598793418     -1.37383961394314     -1.80114777544547
  C   5.71573067269210     -0.68801468120981     -3.01863142414179
  C   4.49002214757821     -0.78378179063935     -3.71822097936231
  C   4.27816258939119     -0.07702128153750     -4.88051435517828
  C   5.27925823365162      0.76581508036466     -5.40538946300788
  C   6.50188650801964      0.84058748525336     -4.78237112169708
  C   6.76408762140446      0.10383152197711     -3.60143138359339
  C   8.06253893468495      0.10235211983103     -3.03041348814285
  C   8.36506354231227     -0.69222815020065     -1.94798343967789
  C   7.34104378250752     -1.43964708676185     -1.35007518284219
  C   7.41711531396602     -2.39900416110000     -0.25719471812368
  C   6.12641580389161     -2.95181525644430     -0.06710290872320
  C   2.85626957319366     -1.26037095347420     -0.95862791795297
  C   3.07731494214621      0.11430577241744     -1.11241478816312
  C   2.00122582907857      0.97067018780965     -1.03223382927330
  C   0.73407088390973      0.51128539246908     -0.61478205369441
  C   -0.35682834022521      1.42674018358598     -0.50172153168932
  C   -1.54987881142128      1.04280503708779      0.02477701288521
  C   -1.70190141483428     -0.25509740776631      0.60412912868250
  C   -2.85928960480443     -0.57920292801145      1.34220347136037
  C   -2.94250665206694     -1.76292601505334      2.04577102441799
  C   -1.85168361044647     -2.64568709244544      2.04717142988096
  C   -0.72616246696959     -2.36794865928707      1.29651680311590
  H   -0.99166385631943     -2.92361633537758     -1.29788079448920
  H   -2.59108192123884     -4.73110659233432     -1.70928452847315
  H   -1.87120533648547     -7.11150858694451     -1.57120944136580
  H   0.50577525442942     -7.65625494347858     -1.15647492633274
  H   2.81335572034013     -6.95068483254367     -0.91613555563920
  H   4.50653558088736     -5.16167600975621     -0.84829937509085
  H   3.71126013538603     -1.43767354985569     -3.34359770134115
  H   3.33191139255596     -0.17902561957325     -5.40463297461813
  H   5.09261117258661      1.32795885743493     -6.31579004070145
  H   7.29943283030467      1.44964037185502     -5.20118669209533
  H   8.83319073443884      0.71154321129534     -3.49633635364483
  H   9.38029936494442     -0.74016682549006     -1.56393001073260
  H   4.06697084159217      0.49932711232191     -1.33057536201735
  H   2.12648676002164      2.02970321489281     -1.24206786497251
  H   -0.20738011133945      2.44672934190831     -0.84716329375985
  H   -2.38014764902046      1.74194984358762      0.08759448011821
  H   -3.67298423903837      0.14127011883878      1.37603274299629
  H   -3.83299129076224     -1.99507045876295      2.62299144780404
  H   -1.88705928208513     -3.55221065737303      2.64474095343667
  H   0.11299001807440     -3.05343128582547      1.32818531193291
  C   5.90421670404742     -3.81544954256230      1.00417610983807
  C   8.48154775177015     -2.75542745232658      0.56036279190306
  C   6.98018148113108     -4.18753971520301      1.81132892220268
  H   4.91381154310140     -4.19957647503630      1.22476704413622
  C   8.25881128989160     -3.67381458435145      1.58765083651063
  H   6.81459980938150     -4.88022685401158      2.63143484778993
  H   9.46546766409769     -2.31654832387793      0.41725948929463
  H   9.08043707914345     -3.97283074746332      2.23223431065820

(P)-Z-metastable-MB
Final Gibbs free energy: -1614.16754143 Eh

66
 
  C   -0.78655041751508     -1.31162308870681     -0.06559208775948
  C   0.55426421885065     -1.18096654522995     -0.59977792626003
  C   1.64974755013523     -2.03317990910840     -0.29827177807278
  C   1.76924927919486     -3.43148082694965      0.14305406155014
  C   0.85294788222324     -4.52108211521133      0.16522562539511
  C   -0.40577721523805     -4.51193544777717     -0.48469100789921
  C   -1.23228978115952     -5.61100995833189     -0.44661064117428
  C   -0.85288550066813     -6.77022487941543      0.26064947530412
  C   0.38045424605649     -6.83025589535606      0.86705165057179
  C   1.27436063135708     -5.73571924280509      0.80788413179834
  C   2.58562189820626     -5.83822041821748      1.34354534473131
  C   3.50731656279722     -4.84388976849440      1.13698838027695
  C   3.12288284309491     -3.67350570245228      0.45016068517909
  C   3.91481067694776     -2.50321329706816      0.10291032159840
  C   5.29383455321611     -2.36542791276551      0.15742676619247
  C   6.06351521007232     -1.14205427791820      0.37205579953806
  C   5.71009865870933      0.09896531123663      0.98741900063725
  C   4.45864427579046      0.37756936731373      1.58521845532689
  C   4.19072630499133      1.61069629493688      2.13589247318168
  C   5.15836995196689      2.63543468335527      2.11796790300164
  C   6.40589567664144      2.38218063308053      1.60067053224625
  C   6.72498694952157      1.11522652883244      1.05393689448533
  C   8.04835326193259      0.83549115873746      0.62669603380551
  C   8.40585892348765     -0.41969128865947      0.19077721903913
  C   7.41416157521795     -1.40388037063772      0.08027398985372
  C   7.54838575318938     -2.80250326404213     -0.29908851219696
  C   6.27294272693360     -3.41240819420263     -0.20011285947814
  C   2.96532478722549     -1.52620736546528     -0.41910381729827
  C   3.22493065829413     -0.35673216178406     -1.14533644532741
  C   2.16776834933117      0.33541021801561     -1.69269499820842
  C   0.83469771282378     -0.03386276692513     -1.40905729606123
  C   -0.24715800204922      0.73810245421679     -1.93398480705759
  C   -1.53736256473754      0.46672025530732     -1.60247678961527
  C   -1.83777649307497     -0.52070044028851     -0.61402553404655
  C   -3.14677607161031     -0.65322668029626     -0.10532819236264
  C   -3.40946661866597     -1.48088939293018      0.96668082043309
  C   -2.35689930749854     -2.18124600751866      1.57643280801693
  C   -1.07584413614269     -2.09900379261370      1.06801819123570
  H   -0.70387713626601     -3.63812060324672     -1.05147764155414
  H   -2.18326457572340     -5.58704631617345     -0.97138111138575
  H   -1.52370604850092     -7.62377551239618      0.30049365327972
  H   0.70087619625352     -7.73483566584837      1.37843278604802
  H   2.86253161948942     -6.74291473155047      1.87849323255730
  H   4.52171671776293     -4.95142445119934      1.50779765417926
  H   3.70334209313662     -0.39739298746815      1.62886562996603
  H   3.22460627185584      1.79089283479370      2.59926215845784
  H   4.92709754359806      3.60798954151348      2.54269765990083
  H   7.17993957513752      3.14540652331490      1.62462893940584
  H   8.79141955477718      1.62640363560272      0.69317524315979
  H   9.43750801086200     -0.64357400502493     -0.06597076167680
  H   4.24510659707083     -0.02576326069477     -1.31075034657469
  H   2.34560063406951      1.20705550672968     -2.31691258231038
  H   -0.01012272965696      1.55535256585811     -2.61080871076094
  H   -2.35406011966788      1.04892833231589     -2.02204072723782
  H   -3.94077939058302     -0.05908767690188     -0.55142456369255
  H   -4.41869791757528     -1.56291398757175      1.36019435056134
  H   -2.54651432740170     -2.78855705446584      2.45697861550832
  H   -0.27125392038524     -2.62798951441188      1.56646769292401
  C   8.65508009782048     -3.50566987029751     -0.75578042041536
  C   6.11438494776004     -4.72294858721787     -0.64999109009379
  C   8.49363050283856     -4.84009391720779     -1.13108709891329
  H   9.62504190482055     -3.02283417017850     -0.84036509181947
  C   7.23142581892484     -5.43396060615553     -1.09103856316301
  H   9.34893216342670     -5.41071959524446     -1.48154312375249
  H   7.10958138367726     -6.46294260999610     -1.41688458089905
  H   5.14191952262955     -5.20179971073803     -0.67136507227943

TS-THI-(P)-E-MB
Final Gibbs free energy: -1614.13327335 Eh

66

  C   -0.08734470286878     -0.86245014519600      0.33902142538223
  C   1.10321595387210     -1.13731985561708     -0.44667287125853
  C   1.83426754566015     -2.35354314664126     -0.45130171495969
  C   1.50738490609638     -3.69499016002668      0.01739677456630
  C   0.25706903014338     -4.36944802151233      0.06974455338416
  C   -0.94208117622894     -3.84397301920318     -0.47347507430413
  C   -2.12046748878686     -4.54854897885802     -0.39647429836457
  C   -2.16515950105919     -5.80683687702018      0.24058600202291
  C   -1.01094620753987     -6.36653770506272      0.73627149763956
  C   0.22479633015489     -5.68556480222861      0.63403897973907
  C   1.44036608271945     -6.29895257068581      1.02337221911088
  C   2.64904327293511     -5.70095747349297      0.77137194191874
  C   2.71105408849545     -4.40116383510353      0.22865660091419
  C   3.80893588120878     -3.65399343020221     -0.40338740789423
  C   5.16400359390096     -3.91287834869135     -0.62052464668173
  C   6.27257121117962     -4.29146436074619      0.29866144826565
  C   6.42912787096595     -5.13514022408678      1.43849096022058
  C   5.74458323310305     -6.35701558275372      1.62020982662717
  C   5.93943018717436     -7.13656068734617      2.73784532746170
  C   6.85169004490546     -6.73745736086576      3.73488132801852
  C   7.63757089340173     -5.62859760637407      3.52680145258407
  C   7.49893142878994     -4.84295023079882      2.35665223422357
  C   8.47292058470566     -3.86836974704984      2.02686130515754
  C   8.46288895269568     -3.26985507561925      0.78899918736765
  C   7.38259215015966     -3.50066212490508     -0.07510462414996
  C   7.16970115695074     -2.98229989328917     -1.42018522431506
  C   5.84660447827914     -3.29316031288277     -1.77529709537865
  C   3.19033554829712     -2.38038882113281     -0.85781641925087
  C   3.77734623325553     -1.21840935438040     -1.38593100902795
  C   2.98978502670635     -0.11749640692763     -1.63851420813617
  C   1.65288774958963     -0.05418290290172     -1.19751825051173
  C   0.86355897041246      1.10875493286524     -1.45166474891299
  C   -0.37332903071412      1.25154531960408     -0.90682120006634
  C   -0.85431932786511      0.30457676261046      0.04987115139194
  C   -2.03003696116625      0.56683081697419      0.78396644476583
  C   -2.40706698700024     -0.24579087247273      1.83265307591953
  C   -1.59563915189786     -1.33333963551752      2.19043607626856
  C   -0.46635984140252     -1.63596691320983      1.45528786204154
  H   -0.92182860991078     -2.88529349555786     -0.97895998093208
  H   -3.02471449295028     -4.13395749689616     -0.83309135218461
  H   -3.10732293484594     -6.34296644624633      0.31190149023797
  H   -1.02481584039263     -7.35526827238274      1.18863724831972
  H   1.40855988087422     -7.28860456132788      1.47209961062042
  H   3.54689474462890     -6.23693265350776      1.01780805487911
  H   5.14380880816546     -6.73226855185496      0.80242400468250
  H   5.41143640750921     -8.08125796674922      2.83364112072758
  H   6.98171608051463     -7.34276442139446      4.62717491370597
  H   8.41957399556100     -5.36568075804314      4.23498147267249
  H   9.27079996514107     -3.66457791673522      2.73630282998162
  H   9.26048326668799     -2.59606781671185      0.48858855420619
  H   4.82894094094458     -1.17626777000323     -1.63272361011004
  H   3.41448859937590      0.75063805227441     -2.13607536531424
  H   1.27996885012334      1.88122775605784     -2.09355994335013
  H   -0.97926777060292      2.12830475544566     -1.12168105785765
  H   -2.61482456179045      1.44830118594651      0.53193634694863
  H   -3.30598195782811     -0.02522123147201      2.40130791250634
  H   -1.85187263031866     -1.94164910756941      3.05331481704491
  H   0.15651403559185     -2.46714919359933      1.76417995178764
  C   8.03604941338070     -2.39293073492477     -2.33135728853074
  C   5.40271579117562     -3.10465076456002     -3.07801133203728
  C   6.27852290045623     -2.53606244200789     -4.00445448565215
  H   4.39288468966347     -3.38168213444031     -3.36810857752409
  C   7.57243223470215     -2.16485565527487     -3.63023735448879
  H   5.95094606103844     -2.38328432313753     -5.02869164146667
  H   8.23565712724233     -1.71779545489093     -4.36540072791998
  H   9.05735297663361     -2.14201392968825     -2.05764449273192

TS-THI-(P)-Z-MB
Final Gibbs free energy: -1614.13269649 Eh

66

  C   -0.72946277646705     -1.04289479110230     -0.18496332532068
  C   0.26662234930050     -1.15458207493086     -1.23298241227282
  C   1.39651179710940     -2.01487308687760     -1.20658931660819
  C   1.66398973623536     -3.27456376634696     -0.52173102490935
  C   0.78646600251895     -4.21813821320858      0.08886243463193
  C   -0.61700230148781     -4.22554340012921     -0.09663178378048
  C   -1.40409458765320     -5.18599820775475      0.49728718401566
  C   -0.83103248027032     -6.17257836692461      1.32532846618506
  C   0.53362564107506     -6.21615274977901      1.49608741399863
  C   1.37279771096138     -5.27006512800619      0.86328126862114
  C   2.78503845950359     -5.34561198795937      0.96563068007541
  C   3.59596411969626     -4.54099317205806      0.20585319028800
  C   3.03326268575893     -3.56413582575862     -0.65021004201811
  C   3.65859401534393     -2.58221334885812     -1.57574243435280
  C   5.02698665901164     -2.53197562695405     -1.82183788476618
  C   5.96164539441080     -1.36800109462933     -1.83744871699324
  C   5.96470962865065     -0.04471313341837     -2.36735285423779
  C   5.34729067627421      0.32351255174039     -3.58539136120622
  C   5.40573917986766      1.61284199815169     -4.06187116488571
  C   6.09862917765645      2.60868461123330     -3.34381319361974
  C   6.82509541971626      2.25911744010867     -2.23055278253664
  C   6.83812236386583      0.92421373485101     -1.75690132350251
  C   7.78980498871837      0.51386272367963     -0.79123311788231
  C   7.96820713627345     -0.82224020054627     -0.51791261538160
  C   7.07731447576743     -1.75703541635882     -1.06476101260902
  C   7.10542429662756     -3.21244509063544     -0.97030568834516
  C   5.89985139365556     -3.68550565411454     -1.51696603331289
  C   2.55685634858812     -1.68359401608626     -1.95092727578767
  C   2.44670286697225     -0.75936755730538     -2.99518426776602
  C   1.25333690483320     -0.10826425554470     -3.22263002451229
  C   0.16741174741091     -0.25477439226891     -2.33845770369257
  C   -1.04230448043564      0.47627820572381     -2.55012148840740
  C   -2.07267171399493      0.40406117828211     -1.66729458483248
  C   -1.92332593976739     -0.30577022316540     -0.43516575326979
  C   -2.90453619867360     -0.20480360019211      0.57305350443158
  C   -2.69299374713549     -0.74636531780806      1.82400188333908
  C   -1.47456095850270     -1.38344737074793      2.10593103041070
  C   -0.51772774827460     -1.52998577918028      1.12136243275059
  H   -1.07269987925401     -3.48759712215905     -0.74641814667176
  H   -2.47619138004857     -5.18614869044215      0.32147994881591
  H   -1.46618706985218     -6.91204954585756      1.80493569890348
  H   0.99092542851269     -6.99572760026736      2.10091591100489
  H   3.22499476577849     -6.08894425980389      1.62558046316884
  H   4.66667481374849     -4.66219555867433      0.28567298082246
  H   4.91437675352871     -0.45594583561604     -4.19973671644513
  H   4.94108352389853      1.85679891771036     -5.01313286012444
  H   6.11506644677299      3.63077912330930     -3.71077171303348
  H   7.45057041811450      2.99201466955243     -1.72658253431301
  H   8.43491626736625      1.26363830657698     -0.34050947619728
  H   8.77024970501131     -1.15550807653317      0.13486299791842
  H   3.26547365179046     -0.59232405079268     -3.67019977459590
  H   1.15109085148353      0.55782502676725     -4.07526896147718
  H   -1.11833921040182      1.09342079541248     -3.44198880558412
  H   -2.99729678790501      0.94744533088802     -1.84598435341419
  H   -3.81887567025222      0.34257962992328      0.35630716892061
  H   -3.44961762872276     -0.64999813870504      2.59752550272619
  H   -1.27758767481063     -1.76038540897909      3.10560388048044
  H   0.42602786307711     -2.00418520107600      1.36584954682707
  C   5.73446314656124     -5.03522291540374     -1.79645013257472
  C   8.11323210536038     -4.09004555779933     -0.59435774188616
  C   6.75949711077847     -5.91865767689010     -1.44943587099950
  H   4.82528416877030     -5.39990970218830     -2.26666342162935
  C   7.92305551636460     -5.45479471013709     -0.83269867193112
  H   6.65044407532579     -6.97762319550842     -1.66458092744241
  H   9.04225449415719     -3.72921266240700     -0.16125940976582
  H   8.70425595170506     -6.15973548602020     -0.56267488344082

TS-enantiomerization(P/M)-E-stable-MB
Final Gibbs free energy: -1614.12788291 Eh

66

  C   -3.47175326217043      2.24809546650264     -0.13403130316688
  C   -2.04433460760188      2.14735354802013     -0.41661031080102
  C   -1.26301536766613      0.96069749992776     -0.63542638060129
  C   -1.39240877840160     -0.47159905551009     -0.18376092029413
  C   -2.44956717208781     -1.42682392200258     -0.00702141114720
  C   -3.66541358067512     -1.46850327422270     -0.73300453376016
  C   -4.65331055423080     -2.38639463715029     -0.46249839631653
  C   -4.48023377894522     -3.34342014492298      0.55600137568609
  C   -3.25379658530061     -3.44917813759358      1.16618738583318
  C   -2.19625900354193     -2.56441025187008      0.84426513723926
  C   -0.87156097528454     -2.89158236428101      1.21937301658674
  C   0.17600831505982     -2.15918960950680      0.73282100268839
  C   -0.08138057411025     -0.93538764615538      0.08362163698910
  C   0.87628339218299     -0.03553682120439     -0.53235749453816
  C   2.22627541026092     -0.25746797399952     -0.76004311447400
  C   3.21222968790875     -0.93803303709633      0.06901344528948
  C   3.26360314498527     -1.14473254009147      1.48045738479683
  C   2.29189717299922     -0.66977510152112      2.39252364742428
  C   2.40364407350738     -0.91749110644812      3.74188393172797
  C   3.49170068691417     -1.65610944625749      4.25098989917859
  C   4.48188417546269     -2.08658623515148      3.40036919406985
  C   4.41443061471447     -1.82210833457183      2.01051943286131
  C   5.49394316087419     -2.16934602030648      1.15760898084596
  C   5.49424489356287     -1.81391004529259     -0.17234770143803
  C   4.36260550827659     -1.18074354825181     -0.70545010408429
  C   4.15654169924089     -0.62034712104459     -2.03312562812379
  C   2.88604522775919      0.00719191881766     -2.05138446565082
  C   0.11939017550173      1.13386243464506     -0.93171226379750
  C   0.71587439350488      2.39026207925703     -1.11148893086611
  C   -0.00483496419060      3.51108864338659     -0.80127204226379
  C   -1.33551001023008      3.39571850969407     -0.35070967516957
  C   -1.91174549641457      4.52462211793944      0.31123885255765
  C   -3.12801136688210      4.45402359224130      0.91035506662029
  C   -3.96776523036404      3.32966816453204      0.65558417779835
  C   -5.32894334930879      3.36038046037180      1.02093076776121
  C   -6.22084296285772      2.43308826412285      0.51917817835357
  C   -5.77341639249958      1.49997194899222     -0.42475430286894
  C   -4.42933756747508      1.42869564815072     -0.74323453333165
  H   -3.77932644117295     -0.83017578226760     -1.59213555848891
  H   -5.55819495970333     -2.39080384150732     -1.06362950304165
  H   -5.27729927091542     -4.04172308810310      0.79445191549572
  H   -3.05010541160243     -4.26029948482347      1.86113934079078
  H   -0.69886281056552     -3.78682521176881      1.81091815818241
  H   1.19507027962841     -2.49053481889154      0.88704846845084
  H   1.45431377662379     -0.08844815389059      2.02291907077627
  H   1.64995416936004     -0.53139075360595      4.42254253642811
  H   3.55954128842184     -1.85575456415395      5.31649780452797
  H   5.34921077924332     -2.61734212351404      3.78569688124050
  H   6.35025537839488     -2.68194105116147      1.58887057367976
  H   6.35920889509001     -2.01603463260936     -0.79821287405786
  H   1.77273917621972      2.46222074531263     -1.34856633260234
  H   0.46670917068755      4.49002388968815     -0.79727765633808
  H   -1.30636975391465      5.42396289404808      0.38939726723646
  H   -3.51819765135111      5.28426075757812      1.49336658555904
  H   -5.67551371938200      4.17020944300125      1.65841323183943
  H   -7.27081999187363      2.47691566214373      0.79394934515090
  H   -6.48145979227929      0.84998546626861     -0.93114249745573
  H   -4.10689109806722      0.79877076600137     -1.55324276705486
  C   4.95990026052252     -0.64975130569047     -3.16607643043303
  C   2.40999393399912      0.55984659524698     -3.23924828542221
  C   3.22888193371024      0.54742515194216     -4.36863837467814
  H   1.41935055510078      0.99978473983181     -3.29794195329977
  C   4.49363514488804     -0.04468688446170     -4.33398434090654
  H   2.87212815583318      0.99936618643506     -5.28970947876601
  H   5.11137346951397     -0.04871856741500     -5.22751844578313
  H   5.92761438111301     -1.14438595578217     -3.15057568264419

TS-enantiomerization(P/M)-E-metastable-MB
Final Gibbs free energy: -1614.12778399 Eh

66
 
  C   -3.51346849416558      2.10542587872507     -0.58394190391976
  C   -2.06086119220770      2.12548807600882     -0.45130380700701
  C   -1.21777176810620      1.18123621979829      0.23009565232877
  C   -1.34466685660584     -0.28511293191513      0.55711955009858
  C   -2.37788441946088     -1.17815617388584      0.99972424932032
  C   -3.50512169599367     -0.82793819843065      1.78308719396661
  C   -4.48242684181419     -1.73687710785050      2.11567274479678
  C   -4.38627634021971     -3.07701648861142      1.69434668476131
  C   -3.23055180356143     -3.49847475551333      1.08249978107717
  C   -2.17870453556324     -2.59392138149996      0.79964195809564
  C   -0.89394558216591     -3.09428639639514      0.48100039361429
  C   0.17275843493529     -2.24136470812413      0.41228238084833
  C   -0.05614420661966     -0.85108339411005      0.39970107468656
  C   0.93109938767048      0.21203608512425      0.37868320262774
  C   2.30590194067752      0.09715540416103      0.52297341971771
  C   3.21358770960001     -0.92641920777451      0.02210408606096
  C   3.10862412357859     -1.80041551504641     -1.10172196454858
  C   2.02248910203439     -1.80825415337633     -2.00806771254211
  C   1.98669116227414     -2.68886116369004     -3.06542262200407
  C   3.03349353165344     -3.61115416852068     -3.27062958542113
  C   4.12929913544855     -3.59527478633548     -2.44119356682024
  C   4.21331237848403     -2.68130797906923     -1.36240030598365
  C   5.39555088310640     -2.59378738410769     -0.58278697678469
  C   5.53766519499979     -1.63072899860592      0.39064492906134
  C   4.45384027648818     -0.78751918221394      0.67372355633617
  C   4.38301983335719      0.35746379588922      1.56990235639829
  C   3.10059554572781      0.94436385852670      1.43045463819197
  C   0.18211553544105      1.44462025061408      0.24005456037616
  C   0.74858743540726      2.61398729329080     -0.28783325473672
  C   -0.04258241017246      3.45538999725555     -1.02118841709635
  C   -1.40991111443465      3.16402553345780     -1.20172545260054
  C   -2.09652662121734      3.83290379946666     -2.26291860219289
  C   -3.36657248986642      3.50131297487519     -2.60966005437001
  C   -4.13148550436820      2.66600580772325     -1.74270675359957
  C   -5.52451052417947      2.54151785239203     -1.91953170522617
  C   -6.32172576228872      2.00469184720681     -0.92783052451064
  C   -5.74052433787662      1.65223065219946      0.29696564750241
  C   -4.36802812034654      1.71759847180694      0.45470740365593
  H   -3.54964008420764      0.15450267228709      2.21994739103437
  H   -5.31610431165013     -1.42086051218498      2.73640431785849
  H   -5.17806941303711     -3.78358053335938      1.92587072489989
  H   -3.07315408012048     -4.55167810234583      0.86299913402326
  H   -0.75576907020093     -4.16862681916948      0.39234684681274
  H   1.17966744511586     -2.62782464456737      0.31879784688642
  H   1.21404002663048     -1.09748266655098     -1.87718190737286
  H   1.14711405086681     -2.66613697818471     -3.75467422664914
  H   2.98489204667638     -4.30959305669102     -4.10104552551292
  H   4.96438633278961     -4.26940531612464     -2.61589933709866
  H   6.21327218192338     -3.27511920564093     -0.80471068377604
  H   6.47574351669252     -1.52222086538579      0.92818684173214
  H   1.82194670680290      2.76873939821487     -0.23918690009318
  H   0.38962269613046      4.29554625266028     -1.55796563586242
  H   -1.53784050980656      4.56507686742091     -2.84022382469712
  H   -3.84787134876992      3.94404635325827     -3.47787336012227
  H   -5.96848156810724      2.93658913936289     -2.83009159775460
  H   -7.39627969160975      1.93012298909350     -1.06789052981618
  H   -6.36549007512290      1.35641008976029      1.13487529743037
  H   -3.93492018756991      1.56582080018519      1.42742393976962
  C   5.31365359989064      0.86809633395315      2.46606672660343
  C   2.74529224254142      2.01938921274168      2.24347373027486
  C   3.69032498274985      2.54266186105905      3.12632527063828
  H   1.75199122699397      2.45496448322232      2.19949726630746
  C   4.96409414528124      1.97955393112705      3.23404700495388
  H   6.29077633039673      0.40572455772213      2.57861259598778
  H   5.68146940096519      2.39940780307968      3.93342527235722
  H   3.42639241810545      3.39637623161118      3.74392106702627

TS-enantiomerization(P/M)-Z-stable-MB
Final Gibbs free energy: -1614.12441846 Eh

66

  C   -3.71155747218169      1.04507730531868      0.87728504962301
  C   -2.28289312017225      1.26378365335079      0.67294990433196
  C   -1.21633221923762      0.30283021547043      0.71441986177157
  C   -1.10126573665115     -1.20313602334359      0.66769991702333
  C   -1.93358076225516     -2.35870767018287      0.91713935681749
  C   -2.85015905410260     -2.52473583579780      1.98378474317831
  C   -3.62592454927121     -3.65408192851575      2.12234847480928
  C   -3.52810666978876     -4.70675458441551      1.19507246234954
  C   -2.53373829281511     -4.66248523590417      0.24702495131212
  C   -1.66750286468962     -3.54866493630809      0.14286301513286
  C   -0.47674816471033     -3.66202954844135     -0.61945641812664
  C   0.48114780141796     -2.69466708242264     -0.51662478833848
  C   0.18114710948605     -1.49147932258133      0.15820236999523
  C   0.99437012241266     -0.29883863136577      0.11213523982835
  C   2.36289724771120     -0.25907897902845     -0.13176607601415
  C   3.16872315977841      0.77285067036343     -0.77188785920072
  C   2.82873930552808      1.75314014377560     -1.75395087674651
  C   1.55087201863716      1.88266549087754     -2.34449722132498
  C   1.29522435692692      2.86235615745728     -3.27760423364499
  C   2.30324976722861      3.76756735045362     -3.66733058220068
  C   3.57268260873733      3.63379013153131     -3.15742374602056
  C   3.87785966429554      2.61587666294684     -2.22100087215157
  C   5.21555675980953      2.40896209740013     -1.79551965332945
  C   5.54866911081945      1.34556409450000     -0.98720699780220
  C   4.52648362704907      0.52016381214728     -0.49845755700545
  C   4.62479011503007     -0.70781933898825      0.27634999483440
  C   3.31751343871999     -1.23036585643836      0.43993373141539
  C   0.09517632729912      0.79182466716114      0.41491274700812
  C   0.41366940938974      2.15168617708940      0.39808434810898
  C   -0.61069920414936      3.05717651060295      0.29322131379471
  C   -1.94374213392213      2.60838771068619      0.27982891798265
  C   -2.94248765453909      3.49759838558471     -0.22408208563976
  C   -4.23482816299356      3.10847128054542     -0.36901469524873
  C   -4.66536381263453      1.88655980312656      0.22748724751809
  C   -6.03963881434715      1.58880279453547      0.32746480798173
  C   -6.49132617232192      0.56993330712303      1.14352451976884
  C   -5.56944524327547     -0.12765213204468      1.93397255203044
  C   -4.21639769438801      0.12452456291567      1.79923723927148
  H   -2.86115817986591     -1.80242426608726      2.78348772863438
  H   -4.29071297065097     -3.74182370706962      2.97701690415984
  H   -4.17021617948872     -5.57841755020047      1.28238188021140
  H   -2.34732641734626     -5.51764811208092     -0.39814884881119
  H   -0.30809089447414     -4.56138687328656     -1.20536320862918
  H   1.44306984868516     -2.80344661343035     -1.00837343575216
  H   0.76549643077993      1.18707720453409     -2.07203578909198
  H   0.30724770636155      2.93163709102856     -3.72454031834458
  H   2.08271075686669      4.54491809350269     -4.39316076793103
  H   4.37294984853231      4.29229984259379     -3.48660076439661
  H   5.98653249819841      3.08015378261798     -2.16585519467654
  H   6.58659211522847      1.14708169911502     -0.73423773986270
  H   1.44785741078945      2.47150732136693      0.34397994975416
  H   -0.40684210679691      4.11019770973913      0.11889995903632
  H   -2.61740071228225      4.47905255236723     -0.55961769130445
  H   -4.97034002954064      3.75599947284778     -0.83928198029394
  H   -6.74516225591979      2.21852147174213     -0.20922419554085
  H   -7.55430894885022      0.36141858971767      1.22403064511260
  H   -5.91234913244634     -0.84699146626855      2.67245962733892
  H   -3.51798307882941     -0.32448496906170      2.47955567451137
  C   3.13102456230120     -2.36654945081812      1.22658402999220
  C   5.72918707182864     -1.33695788336031      0.83613738943932
  C   4.24505532783059     -3.00914409633234      1.76788385047865
  H   2.13937026021689     -2.76156405830149      1.42039797709572
  C   5.53296542580281     -2.50720103960733      1.57072808270288
  H   4.10363638020861     -3.91000153517688      2.35810193812603
  H   6.72616806859112     -0.92070642192047      0.71813092811252
  H   6.38499304243959     -3.02021266735547      2.00754426683588

TS-enantiomerization(P/M)-Z-metastable-MB
Final Gibbs free energy: -1614.12449408 Eh

66
 
  C   -3.81655339629125      0.73726520229188     -0.69389343873860
  C   -2.37994571140899      0.98253969493406     -0.78122117723711
  C   -1.30198790294966      0.04632523220886     -0.62544858677194
  C   -1.13916681845180     -1.34883279487359     -0.07033761438402
  C   -1.96533768696666     -2.50150989086532      0.20901676543037
  C   -3.01070835377870     -3.00541746555832     -0.60237846335601
  C   -3.76643905514334     -4.09769969847160     -0.23903992607620
  C   -3.51802038387165     -4.76786316930256      0.97210018140490
  C   -2.40932672560012     -4.41895345552526      1.70591140211566
  C   -1.56748693824165     -3.35522131037384      1.30359905657733
  C   -0.28505134368555     -3.22017654723616      1.89429505483052
  C   0.62368774943542     -2.36505966355951      1.33993480276482
  C   0.20613993171704     -1.46585167032954      0.33483643676527
  C   0.98371531207734     -0.34629620053553     -0.14300972481392
  C   2.36968333645350     -0.24163739337090     -0.09854731374967
  C   3.21317560440046      0.93863514344275      0.04012986555399
  C   2.95990891822606      2.20616172651923      0.64934112195902
  C   1.75534259604373      2.55253548960956      1.30333294566830
  C   1.58039062992591      3.80141246948731      1.85602500251553
  C   2.59968763423224      4.77237637513589      1.78128401677368
  C   3.80555961614900      4.45034954912825      1.20532343099271
  C   4.03030206018147      3.16387063327777      0.65700734857252
  C   5.31565223614048      2.80275394629909      0.17673118621998
  C   5.58434375616261      1.51894692917560     -0.24133200851736
  C   4.53705954511135      0.58835487578179     -0.28661609840454
  C   4.58091702072033     -0.83406653523635     -0.59139721915874
  C   3.27934252126233     -1.36362436146706     -0.40631183871244
  C   0.02298928680452      0.58326885415965     -0.69252896638186
  C   0.30316278558189      1.85383464435953     -1.20078467355707
  C   -0.72326294441609      2.75863799128217     -1.28875614776089
  C   -2.02914258115863      2.37190827683703     -0.93637760943318
  C   -2.97354627737529      3.40258219399218     -0.64011547856850
  C   -4.21912966102140      3.11652259429352     -0.18262981958819
  C   -4.69290639789847      1.77268897049601     -0.24640830215186
  C   -6.05766164526770      1.48797847976199     -0.03774701910301
  C   -6.59011278999920      0.25955561538062     -0.37756011208875
  C   -5.77032847669116     -0.68737067294269     -1.00411710233265
  C   -4.41980355138843     -0.43373099768515     -1.16032160689626
  H   -3.14887722111985     -2.60226337872851     -1.59202888515208
  H   -4.53562799993060     -4.46150363050706     -0.91438805980461
  H   -4.14201447564777     -5.60299971407362      1.27691168506070
  H   -2.11692795672388     -5.00182640141572      2.57597465747820
  H   -0.01684132331983     -3.86424959683825      2.72730395946704
  H   1.64368656585261     -2.31471710444947      1.70864519493760
  H   0.96378591362540      1.81673681429992      1.38619662188028
  H   0.64872004056930      4.03700667839150      2.36316176914607
  H   2.44156313157176      5.75857648842120      2.20807851027430
  H   4.61885054625461      5.17186356441029      1.18556965362508
  H   6.10426392517486      3.55089250017835      0.19505056337216
  H   6.59170935056984      1.23072360573188     -0.52892017637751
  H   1.32654589697776      2.15018506263303     -1.40013888690691
  H   -0.52723559236456      3.80043961573280     -1.52788345848002
  H   -2.63462853293514      4.43236903079945     -0.71967604437590
  H   -4.89933354559717      3.90326510400113      0.13329878313342
  H   -6.69850361755528      2.27941435100319      0.34340774640937
  H   -7.64684845868905      0.05866710872024     -0.22649067101033
  H   -6.19407796958122     -1.60925377404143     -1.39272061552491
  H   -3.81202574852546     -1.10348720028535     -1.73856841592243
  C   5.63058105847815     -1.63347051963775     -1.02507787729752
  C   3.03558777016285     -2.70005914054480     -0.72104364007778
  C   5.38428406936629     -2.98364814605140     -1.27820045554471
  H   6.62204046783544     -1.21588965342731     -1.17953789292754
  C   4.09737431001917     -3.50584117044845     -1.13384539719259
  H   6.19429817115783     -3.62790346438645     -1.60803246603161
  H   3.91460268319353     -4.55388243423136     -1.35310812698572
  H   2.03990664216054     -3.12433765577738     -0.64592644553389
