# Supplementary material for: Towards helical-chirality-controlled molecular motors
Source: Chem Sci. 2026 Apr 29;17(25):12377–84. doi: 10.1039/d6sc00373g (PMC13174676; doi:10.1039/d6sc00373g)
Supplement: SC-017-D6SC00373G-s002 [file SC-017-D6SC00373G-s002.zip › XYZ-coordinates/MC.xyz]

(P)-E-stable-MC
Final Gibbs free energy: -1713.42231844 Eh

66
 
  C   -0.66025744736444     -1.18782609669206      0.51036317273212
  C   0.54472730450300     -0.84474613919271     -0.22363121266605
  C   1.58175870956277     -1.74348123849326     -0.57107269104293
  C   1.67783298143964     -3.20920441012780     -0.64005308065603
  C   0.71098136667482     -4.20382722624532     -0.94755576858604
  C   -0.63375522352204     -3.91988715971526     -1.29413561916225
  C   -1.52038500525281     -4.93073037924950     -1.58248368765001
  C   -1.11053643479217     -6.27959183772279     -1.53516380800893
  C   0.20093178168295     -6.58860794850999     -1.25894151852063
  C   1.14842832182462     -5.57193838558794     -0.99466498833038
  C   2.52773744645101     -5.88268773582366     -0.86289457709056
  C   3.46674708589920     -4.89057140791934     -0.74555037313609
  C   3.04395035131420     -3.55038447365562     -0.62982517017426
  C   3.82948130074695     -2.33910639393952     -0.79628393117738
  C   5.21315834552717     -2.24924703562596     -0.88730283747024
  C   6.00835130083755     -1.39894318171793     -1.76829840162656
  C   5.66809477835370     -0.72545584020621     -2.98311630865796
  C   4.40756397067024     -0.79835185648927     -3.62020057921667
  C   4.15548966691273     -0.10344147089003     -4.78194886961382
  C   5.14916263581492      0.70546134955690     -5.36889888752402
  C   6.40393732045042      0.75361707755360     -4.81033460722182
  C   6.70670571785874      0.02540535043390     -3.63413000805350
  C   8.03586399909436     -0.01108210811545     -3.13909510494573
  C   8.37477828754299     -0.80363382766311     -2.06750963640182
  C   7.36145772423718     -1.50534252810306     -1.39919182646973
  C   7.47532807973967     -2.44025333892412     -0.29113577294090
  C   6.17022428664841     -2.92969781480310     -0.00803436374802
  C   2.87794323309361     -1.23617658539413     -0.84739509193423
  C   3.11258173156822      0.13936031090431     -0.96585517191608
  C   2.03919410522599      1.00014500109035     -0.90044601189181
  C   0.75716891241584      0.53789210787752     -0.53380191443973
  C   -0.33236461020670      1.45635745025910     -0.43662191960243
  C   -1.54529637920529      1.06711094810075      0.03837787673600
  C   -1.72537513094611     -0.24334076310353      0.57978206486002
  C   -2.91051258945672     -0.57858807755205      1.26688899609613
  C   -3.02523555006103     -1.77885456963961      1.93740909064398
  C   -1.93970030348840     -2.66773554613411      1.95684024049692
  C   -0.78589747870682     -2.37815704575189      1.25492113630357
  H   -0.96096153938771     -2.88854930148313     -1.35155010937986
  H   -2.54371468377616     -4.68707460552739     -1.85392071226959
  H   -1.82477274720868     -7.07023859067181     -1.74700801365864
  H   0.53753559606042     -7.62258217725056     -1.26870515679046
  H   2.83406868023335     -6.92372736981125     -0.92740169672773
  H   4.52431476349213     -5.13488251511595     -0.76081656281956
  H   3.63241821783122     -1.42810095878070     -3.20121175552791
  H   3.18199255390699     -0.19005174353380     -5.25655843279000
  H   4.93160000649865      1.26009303746605     -6.27705672764496
  H   7.19562117973345      1.33266737763325     -5.27966923358520
  H   8.79754700355610      0.56598860792762     -3.65749410470419
  H   9.40877700457937     -0.88384637770769     -1.74394353482792
  H   4.11168297246632      0.51999983159339     -1.14867630959883
  H   2.17591528236351      2.06270002655588     -1.08335659619505
  H   -0.16654873501478      2.48350426888011     -0.75206675980415
  H   -2.37307703956140      1.77024361962834      0.08841610817039
  H   -3.72152051811976      0.14535809863781      1.28909823108927
  H   -3.93750851816015     -2.01958295103477      2.47581256557835
  H   -2.00120185468749     -3.58843582449077      2.53011108709620
  H   0.04855815437458     -3.06859216783953      1.30011015533069
  C   6.03253042156932     -3.70068642116871      1.14141402370902
  C   8.58109676469098     -2.80063736899178      0.46404395462734
  C   7.12667366826264     -4.09899996836083      1.89969248792056
  F   4.81020539831165     -4.08033251389738      1.57521313958319
  C   8.40073486983754     -3.65861408776478      1.55101913333833
  H   6.96327632655257     -4.73539079758706      2.76357426684350
  H   9.56558101785457     -2.40480104658252      0.23299262133536
  H   9.25232116065233     -3.96557525351005      2.15059909370975

(P)-E-metastable-MC
Final Gibbs free energy: -1713.41882996 Eh

66
 
  C   -0.76695112930444     -1.28331465150052     -0.08548091511387
  C   0.56258133692719     -1.18619488367769     -0.65510516370432
  C   1.65196687983867     -2.04827838175283     -0.36326208610836
  C   1.76892988402636     -3.43589496923343      0.11671445306658
  C   0.84488569345798     -4.51391202469963      0.20354180370329
  C   -0.43902610087221     -4.51020102056548     -0.39648773815749
  C   -1.27470551776682     -5.59746005599388     -0.29231415450514
  C   -0.87924052885144     -6.73999199675561      0.43415854689074
  C   0.37673401032287     -6.79687300918273      0.99137992302598
  C   1.28028911970913     -5.71552957708649      0.86353392177264
  C   2.61190871745010     -5.82275689854136      1.34398793724375
  C   3.53467717813021     -4.84438036276137      1.07578033373611
  C   3.12970004633322     -3.68565943558310      0.38439520637747
  C   3.91959637098558     -2.53453672795202     -0.01351767971160
  C   5.30089526223529     -2.38595514567093      0.04888241451641
  C   6.05364916329380     -1.17059577048078      0.35556550541769
  C   5.65883102768958      0.05497963337517      0.98184342082440
  C   4.37239503400642      0.32272678039357      1.50534126261024
  C   4.06976833430460      1.54246841516781      2.06852828624274
  C   5.03618986496269      2.56524971898297      2.13849757281473
  C   6.31541190932892      2.31958813644309      1.70111246287921
  C   6.66891296733744      1.06512160156818      1.14723498033609
  C   8.02119435967112      0.79121263721617      0.81652519585596
  C   8.40791708675233     -0.45464395393401      0.38284388855932
  C   7.42351818456401     -1.42948618205201      0.16749238083725
  C   7.59055014482174     -2.81092836657267     -0.25194612551863
  C   6.29957967616065     -3.40729921230740     -0.29034395025608
  C   2.97014939018851     -1.56081587237765     -0.53261095427604
  C   3.23038300282364     -0.40681766712733     -1.28146566184358
  C   2.16971135076250      0.28936287269381     -1.81678353589664
  C   0.83955957578669     -0.06010367743121     -1.49655041438914
  C   -0.24451498525726      0.71265280025823     -2.01554976394497
  C   -1.53018050387438      0.46628469978345     -1.64881121805230
  C   -1.82030497809092     -0.49178522111479     -0.62874521297096
  C   -3.11796615142382     -0.59172121833169     -0.08516668565054
  C   -3.36562737027365     -1.38674366031892      1.01495692198478
  C   -2.30818228379530     -2.08565902395806      1.61738572727055
  C   -1.03896031031235     -2.03586475034089      1.07545812095561
  H   -0.74997593908016     -3.65032556283186     -0.97738604742448
  H   -2.24549950858902     -5.57835613395761     -0.77969352310231
  H   -1.55674987510778     -7.58420318971685      0.52598210420373
  H   0.70819586553587     -7.69018338282621      1.51537978945497
  H   2.90176067721549     -6.72146185014719      1.88221560215870
  H   4.56667086076877     -4.95832699743619      1.39399163999696
  H   3.61520376459692     -0.45054948292499      1.48686736355771
  H   3.07610781974640      1.71151559883300      2.47426154913302
  H   4.77853080555252      3.52804835071381      2.57019358784704
  H   7.08822569066135      3.07829716882378      1.79758420173829
  H   8.75848047665938      1.57711297665464      0.96034531181088
  H   9.45590095048344     -0.67900734597502      0.20541699613746
  H   4.25236966531859     -0.09238618587997     -1.47010405527065
  H   2.34232204918015      1.14813850644107     -2.45996444293540
  H   -0.01266859761139      1.51039832124271     -2.71697043391123
  H   -2.34874596480474      1.04891224726271     -2.06410088970247
  H   -3.91429560312006      0.00197884523433     -0.52767037026755
  H   -4.36593214132540     -1.44373629674062      1.43475756210652
  H   -2.48395845798082     -2.66697892227115      2.51808703711942
  H   -0.23018859543217     -2.56383385719182      1.56810779475252
  C   8.73317757694626     -3.48605026948577     -0.65296201560205
  C   6.22039390808897     -4.66251366699469     -0.88648485984852
  C   8.60792164655778     -4.79070141739418     -1.13525269433727
  H   9.70485518180593     -3.00231702270871     -0.62193789973511
  C   7.35157914664296     -5.37401322580779     -1.26886860678330
  H   9.48880814133333     -5.34562878976171     -1.44347928789770
  H   7.22849801870942     -6.36819874968049     -1.68646786418623
  F   5.02363672519929     -5.23254324405111     -1.14339655583487

(P)-E-intermediate-MC - Pathway A
Final Gibbs free energy: -1713.39929093 Eh

66
 
  C   -0.77455774253347     -1.08078358094776      0.09088197261407
  C   0.49138858756197     -0.85345703482807     -0.58769577162871
  C   1.57082441909225     -1.76867411910615     -0.68763806938001
  C   1.67819785677514     -3.20397421292548     -0.40616869182004
  C   0.71726754421068     -4.24890225529961     -0.36450719296656
  C   -0.57498692285609     -4.15064239427324     -0.93558507427230
  C   -1.45040819247441     -5.20958221657528     -0.88184691166316
  C   -1.08850910708405     -6.40707893080898     -0.22812850300432
  C   0.16805289128413     -6.54455753097384      0.31335093189683
  C   1.11164390155642     -5.49280998368250      0.23142586916216
  C   2.43506166404668     -5.64307373393533      0.71615839578616
  C   3.39393153356868     -4.69643973082248      0.44637159082960
  C   3.03730079653083     -3.51316640603243     -0.22970546293942
  C   3.84063204583338     -2.41379987559357     -0.79824625488571
  C   5.16195172729470     -2.45521047407198     -1.18301330654546
  C   5.98218085035118     -1.33663895841261     -1.70620213793836
  C   5.75736621751968     -0.39567464918119     -2.74264085193104
  C   4.65836286106031     -0.45624665948386     -3.63429895098198
  C   4.51269621249444      0.47472628672528     -4.63429150182952
  C   5.45230149612757      1.51785757958364     -4.78929230659393
  C   6.55501345072032      1.57722242231261     -3.97169420977767
  C   6.75852055846944      0.61229688595570     -2.95436380067903
  C   7.95712999294220      0.59230304734082     -2.19711885250776
  C   8.23009294421367     -0.44085938439000     -1.32965687613463
  C   7.25451839566745     -1.42981791359640     -1.12743058224647
  C   7.39622506600267     -2.75741133497314     -0.53042546038327
  C   6.17698596858869     -3.45199118624568     -0.75847700546399
  C   2.88148122197760     -1.29998866514763     -0.95890298855305
  C   3.10655645616035      0.05649291913321     -1.20890446291901
  C   2.02587562778783      0.89943917009767     -1.36715957932577
  C   0.71564770639947      0.46222977961225     -1.10427739423054
  C   -0.39105256577281      1.34610705382026     -1.30440970993867
  C   -1.64558571212424      1.00028337868853     -0.91699934972613
  C   -1.85896838827997     -0.18543029495212     -0.14569934496572
  C   -3.10094291154089     -0.41015242551395      0.48291619537078
  C   -3.25731728367453     -1.43029204979607      1.39878062307309
  C   -2.15710134874019     -2.23446026858005      1.72935571046765
  C   -0.94696577136682     -2.06550086982168      1.08412547016044
  H   -0.85918610650498     -3.23747952684972     -1.44780607906657
  H   -2.42887810425441     -5.12453240110574     -1.34616493236897
  H   -1.79832795663736     -7.22779161638391     -0.17483041473985
  H   0.46635618302515     -7.47610003554264      0.78840610708790
  H   2.69544696859330     -6.54299157780736      1.26715104751914
  H   4.40331066487664     -4.84149506209509      0.80825222695560
  H   3.93365221374991     -1.25699174833407     -3.52478823679868
  H   3.66910769848456      0.40612067618030     -5.31540976559699
  H   5.31414976521968      2.25538693881452     -5.57467205783228
  H   7.30550240803846      2.35144509608601     -4.11180886754724
  H   8.69231927684411      1.37483212225453     -2.36748426785198
  H   9.19227587663062     -0.50424981463705     -0.82924752500217
  H   4.10668148000792      0.45521789008806     -1.29368762000858
  H   2.18156428629864      1.93609543523123     -1.65471623998430
  H   -0.20025829621622      2.30440876494929     -1.78124388607254
  H   -2.48849992164567      1.66248533679605     -1.09826731698991
  H   -3.92316853246165      0.26768183973288      0.26622366241185
  H   -4.21343737796042     -1.58283270925595      1.89137928116522
  H   -2.25056941285869     -2.99418309846646      2.50028908213545
  H   -0.10447999832343     -2.68002655677249      1.37690435823733
  C   6.23995678743919     -4.83300214571128     -0.73087587276621
  C   8.52853946996724     -3.40047931793006     -0.05636787605259
  C   7.36468266040907     -5.51226678903592     -0.26707039262356
  F   5.23340133923254     -5.57635723152956     -1.24735571926931
  C   8.48992731514555     -4.78861046976137      0.10998804648431
  H   7.35467446609481     -6.59739017164372     -0.24892127297046
  H   9.44494437238107     -2.84876661414660      0.13037579732942
  H   9.36667042663403     -5.31739859642265      0.47139258008748


(P)-E-intermediate-MC - Pathway B
Final Gibbs free energy: -1713.40591667 Eh

66
 
  C   -0.70869451052701     -0.93156419424301      0.32784981692245
  C   0.54209637019000     -0.79323329937342     -0.38832886618868
  C   1.65016144813696     -1.66837493131407     -0.26457607553756
  C   1.79140152393355     -3.11017739635092     -0.00427379359069
  C   0.86587756289354     -4.17625440107877     -0.19142653765849
  C   -0.47676294362438     -4.00984475725268     -0.61909788590277
  C   -1.31361181594163     -5.08884247886579     -0.77976560032259
  C   -0.85782900222565     -6.39941172312119     -0.52489256887373
  C   0.45507584161581     -6.60714147385454     -0.17962966565632
  C   1.35271972775798     -5.52027995232945     -0.03993089983286
  C   2.73614693789611     -5.75194760659142      0.13974817862540
  C   3.63026472447676     -4.71058957763260      0.18709394307000
  C   3.16259965160951     -3.38594047057602      0.15670037409829
  C   3.92441557624360     -2.12759462880479      0.04103924764363
  C   5.21790454154047     -1.87983419523768      0.43206941980580
  C   6.05262134869355     -0.69587057758782      0.11895093488014
  C   5.79736931929695      0.69894590106668      0.16954240383658
  C   4.64883866902521      1.26860387004728      0.77135300664167
  C   4.47851535657298      2.63175985333662      0.81446274364825
  C   5.44230889334446      3.49580994136081      0.25074368428515
  C   6.59618693371962      2.97899217242327     -0.28757790622754
  C   6.82638822652327      1.58116067106600     -0.30781480145593
  C   8.07878504073825      1.05663717952986     -0.71679081836719
  C   8.36932587614691     -0.27973475974541     -0.56414823561313
  C   7.36319122659481     -1.14238401477482     -0.10093028107849
  C   7.47888840251172     -2.51070087429651      0.40049494105106
  C   6.20114740027869     -2.88926183480309      0.88860124135592
  C   2.94813511665484     -1.16831396342556     -0.51127749122973
  C   3.12126729647109     -0.01895809479358     -1.28983156891416
  C   2.00823406257393      0.68856648465988     -1.69791820121501
  C   0.72868855006981      0.36864938146840     -1.20193952988796
  C   -0.39686090848785      1.19129747504129     -1.51825705435455
  C   -1.62195720633597      0.95031126664376     -0.98126679347151
  C   -1.80059082594389     -0.07981812912700     -0.00571651383243
  C   -3.02360784960388     -0.21585741442014      0.68412198527152
  C   -3.15830215649623     -1.12284366432547      1.71459996467913
  C   -2.05900069796695     -1.90803645884691      2.09840398666282
  C   -0.86141094718909     -1.81287856056535      1.41880798640272
  H   -0.84634205727295     -3.01965075926226     -0.84814719224776
  H   -2.33438908720390     -4.92944500716514     -1.11592520924013
  H   -1.53547888421464     -7.24093596679621     -0.63780321378300
  H   0.83738123454369     -7.61494824407755     -0.03617256286396
  H   3.09280128291774     -6.77840545306427      0.16855681492176
  H   4.69075330008502     -4.92582131294971      0.18675879087396
  H   3.90783880967552      0.61461864279201      1.21923026432063
  H   3.59598883172184      3.04858055338669      1.29165900873696
  H   5.28416246061046      4.57017091555500      0.27536656038622
  H   7.36828726335884      3.63831819383876     -0.67666400846759
  H   8.83520328025522      1.74514494644346     -1.08499740062471
  H   9.36397580565256     -0.65931427941510     -0.78080314154957
  H   4.10617724021229      0.28012227218700     -1.62514426730853
  H   2.11562312433880      1.53768021595348     -2.36748836795973
  H   -0.24586882175187      2.02631478346646     -2.19808469489662
  H   -2.47240797592441      1.57791519094148     -1.23600376522174
  H   -3.85288278634010      0.42999967124224      0.40547199395023
  H   -4.10164480950752     -1.21073184375065      2.24603143856848
  H   -2.14751711696578     -2.59040313084538      2.93903163066160
  H   -0.01670771912147     -2.41418990239333      1.73921544558537
  C   6.15652753033826     -3.95693303093137      1.76637331121442
  C   8.60509271554453     -3.28931000928356      0.61899617683381
  C   7.27166340076517     -4.75198882480494      2.01674256562683
  F   5.02751855545148     -4.22251126913194      2.46453105279534
  C   8.48362076249618     -4.43392868213602      1.41251405679408
  H   7.18191954030158     -5.58595485970885      2.70545349371937
  H   9.57275544447157     -2.99437074496770      0.22433802422423
  H   9.35348191439386     -5.05380682842833      1.60758042528086

(P)-Z-stable-MC
Final Gibbs free energy: -1713.42217722 Eh

66
 
  C   -0.23368537219061     -1.02591621471422      0.48553481590541
  C   0.98150192392559     -1.08231797416609     -0.30781893257668
  C   1.84248965418338     -2.19945058200499     -0.42050662979077
  C   1.69897301672362     -3.62935875630535     -0.10963114460654
  C   0.57279364368490     -4.49613933609901     -0.13865432286474
  C   -0.72185615602577     -4.09646305600222     -0.55360668603397
  C   -1.77148764363232     -4.98515059108891     -0.55538696469263
  C   -1.58240043189862     -6.31916047252889     -0.13824386834824
  C   -0.32712064349331     -6.75592574313987      0.21630137302546
  C   0.78205449912593     -5.87822500183351      0.19306429699906
  C   2.09768404369503     -6.36543697576842      0.41427424863116
  C   3.18827667806902     -5.54960396258981      0.25577129235512
  C   2.99058326634465     -4.17909611012517     -0.01098417837904
  C   3.95341661735536     -3.19646502762048     -0.49065394314135
  C   5.32016191421961     -3.39345498623164     -0.64433278800438
  C   6.23167888574650     -4.08254066653381      0.26610068413428
  C   6.09166651941054     -4.45541749152360      1.63996312742009
  C   4.96707411344207     -4.16592111936215      2.44778483310453
  C   4.90286510724369     -4.58431498978953      3.75810023304041
  C   5.95843738942051     -5.31896548728115      4.33387915717082
  C   7.09234688448029     -5.56749460937052      3.59850526931405
  C   7.20482211316177     -5.12361067733462      2.25840711679937
  C   8.42591519250101     -5.28719535866732      1.55470498128949
  C   8.59289995515427     -4.77176717485067      0.29104475378139
  C   7.49880875031451     -4.16266334872211     -0.33986459411736
  C   7.43971104098387     -3.52468194854682     -1.64481943878693
  C   6.11893218492837     -3.02689242349641     -1.81816274340238
  C   3.19208250286324     -2.00144052540832     -0.81578304485970
  C   3.64793314437207     -0.75146843867108     -1.25251261661876
  C   2.73460170275860      0.26802394815325     -1.40406677917130
  C   1.40663911301676      0.12805904883947     -0.94717396713117
  C   0.48658899150805      1.21198647756900     -1.08562186702641
  C   -0.75573848937573      1.15954148118845     -0.53618647839959
  C   -1.12673310356710      0.07140574536089      0.31363280572169
  C   -2.32301994553385      0.12014649415118      1.05900692442328
  C   -2.60552678941483     -0.84042733406558      2.00825632936510
  C   -1.67917324931157     -1.86524528655336      2.25335991173521
  C   -0.52192383185575     -1.95583197857333      1.50462713143362
  H   -0.87942157490156     -3.07941357451432     -0.89313145056139
  H   -2.75327873933717     -4.65794363485128     -0.88590419675621
  H   -2.42329244682173     -7.00685076179004     -0.12744077764222
  H   -0.16183231110652     -7.79471929001493      0.49186201578778
  H   2.22920128902196     -7.41888698998595      0.64772261098498
  H   4.19258816289412     -5.95437127351974      0.32824524246476
  H   4.14938200094529     -3.58494223640528      2.04005571527235
  H   4.03161120065286     -4.33393835955572      4.35701913126323
  H   5.88736340899499     -5.65577908278389      5.36404618960942
  H   7.93651461520859     -6.08890977173760      4.04326184173914
  H   9.24811408316818     -5.79196989175595      2.05565880128612
  H   9.55324108766189     -4.83867326929132     -0.21241968391565
  H   4.69296715368358     -0.59410294344791     -1.49823955023403
  H   3.03820655817711      1.21991387197959     -1.83184579865129
  H   0.80840083530325      2.08741378462543     -1.64432093782066
  H   -1.45595026022769      1.98111358385938     -0.66580637207373
  H   -3.00305843252073      0.95290266539404      0.89646090251237
  H   -3.52294639309257     -0.78416979222960      2.58729018815725
  H   -1.86749478865912     -2.59096875999295      3.03951914526333
  H   0.19093191858809     -2.74214647828645      1.72458149802700
  C   8.39891385657196     -3.44271601367544     -2.64306907322241
  C   5.79040954595401     -2.57357645139858     -3.09176015447680
  C   6.73771365534497     -2.45533452642685     -4.10153686221273
  F   4.51487355591720     -2.25350131975612     -3.40199071026142
  C   8.04477767810883     -2.87507629471407     -3.86889089931339
  H   6.43300474171662     -2.05511892166679     -5.06328518095884
  H   8.78056325666515     -2.78914041189223     -4.66271962552708
  H   9.39869314975459     -3.83717340245858     -2.48801030643749


(P)-Z-metastable-MC
Final Gibbs free energy: -1713.4193074 Eh

66
 
  C   -0.84020596903735     -0.91371062635960      0.14901715799801
  C   0.53203468525094     -0.96528248453325     -0.31574315901836
  C   1.46075322090848     -2.00034218434492     -0.03464713383991
  C   1.34149419084522     -3.42845294424799      0.30454033454410
  C   0.27115203799407     -4.36159069566547      0.20654091450306
  C   -0.94348761988337     -4.10795956147240     -0.47760716427426
  C   -1.92807609193357     -5.06531114245039     -0.55634367803403
  C   -1.75878690749410     -6.32191264059759      0.06077966936268
  C   -0.57386561411892     -6.62046566926586      0.69198125839161
  C   0.47805470536109     -5.67614470379404      0.75146284852445
  C   1.73845537714030     -6.02936321175865      1.30076695927520
  C   2.80801431108846     -5.17544763097681      1.20921271609432
  C   2.62521346621345     -3.90078813542017      0.63784126671016
  C   3.60154968786050     -2.84383219731063      0.41307899873261
  C   4.97465309364926     -2.91629696866211      0.61981355127200
  C   5.85752857877493     -4.05911459769656      0.39568656740985
  C   5.69505363994468     -5.23411498889511     -0.40509529338932
  C   4.58010216217437     -5.50303953244126     -1.23268295656305
  C   4.49449735185808     -6.67094531633793     -1.95720832343259
  C   5.51678083916716     -7.63832838518167     -1.89094520862922
  C   6.64483356064550     -7.38316568756978     -1.14886092197389
  C   6.78148491903705     -6.17562110719296     -0.42172378705597
  C   8.00512835488317     -5.87180219427030      0.22902141410328
  C   8.20348384326494     -4.65387907100575      0.83549115964429
  C   7.13337745940999     -3.75050134460779      0.90053410199142
  C   7.11519187664386     -2.39919200298470      1.43503712955680
  C   5.81119112315322     -1.87049013109508      1.22416022867697
  C   2.84469485591011     -1.70007242472896     -0.06282400960461
  C   3.32503079718091     -0.54509236655352     -0.69200201491290
  C   2.42085510656400      0.34399759734189     -1.22827503222504
  C   1.03355349057300      0.17393839062117     -1.02625010312083
  C   0.11515208471575      1.14093067432603     -1.53909727440588
  C   -1.21746158013971      1.05981638551560     -1.28242789772088
  C   -1.72273428005445      0.07066599823711     -0.38289745390525
  C   -3.06162448902005      0.11649667405780      0.05806740207971
  C   -3.50892846323089     -0.72943311108488      1.05219820355433
  C   -2.61458769607209     -1.62991377765310      1.65115265979550
  C   -1.31041209275502     -1.71964037501031      1.20604840633466
  H   -1.08190739334417     -3.15734322731839     -0.97809686581308
  H   -2.84156188565482     -4.85267969337032     -1.10470844221491
  H   -2.55244181982801     -7.06188964360007      0.00926739488350
  H   -0.41449578343855     -7.60240413466502      1.13103930694803
  H   1.85710731839282     -7.01479137860123      1.74384137838390
  H   3.78710627176258     -5.47861360069262      1.56622571169759
  H   3.78799034291308     -4.76961711808615     -1.31917723105211
  H   3.63166497927612     -6.84174098782431     -2.59505921600633
  H   5.42710417323803     -8.56283297366218     -2.45392256001213
  H   7.46733759437740     -8.09414845540777     -1.13124026808825
  H   8.80685765621785     -6.60503252209756      0.19240702781355
  H   9.17030827775906     -4.39702599836370      1.25904429654319
  H   4.39335648617469     -0.37933578643705     -0.79613427048162
  H   2.76408210016989      1.21431665920951     -1.78123858311575
  H   0.51262735091321      1.95247235966337     -2.14372253519844
  H   -1.90787512085935      1.79257740609541     -1.69285281733039
  H   -3.72720376217464      0.85900322896633     -0.37565681178174
  H   -4.53840555352937     -0.67472534969338      1.39469473187339
  H   -2.94537825283946     -2.25778252635184      2.47364219342729
  H   -0.62752143802562     -2.40505684020449      1.69561845469103
  C   8.10217442658254     -1.69714960623802      2.10974157741262
  C   5.53330059085736     -0.65439526337598      1.84168411992857
  C   6.51152506011328      0.08375522808500      2.49772557166417
  F   4.28170271597416     -0.14767761922794      1.84394529148783
  C   7.79823646307863     -0.43270242390635      2.61816879447542
  H   9.08606351422308     -2.13002794858379      2.26411025798832
  H   8.55719363802608      0.14317073739472      3.13900590385808
  H   6.24435803317104      1.04675896936390      2.92107605156928


(P)-Z-intermediate-MC - Pathway A
Final Gibbs free energy: -1713.40626787 Eh

66
 
  C   -0.71520059671733     -1.15721448926997      0.70370959440543
  C   0.60129870805752     -0.97925712251175      0.12680221075767
  C   1.62746653791727     -1.95621032918275      0.12841217536395
  C   1.63906481356357     -3.42648476043323      0.07049061442387
  C   0.65773515914990     -4.33929275151034     -0.41296018802197
  C   -0.62380738397558     -3.96226138992976     -0.88964389486508
  C   -1.52087581271512     -4.90039786287419     -1.34376943293601
  C   -1.18827925027400     -6.27114171623924     -1.35140182671631
  C   0.06908304339170     -6.66779568443951     -0.96606920216604
  C   1.02854668123781     -5.72317044702735     -0.52647199942978
  C   2.36865965352249     -6.11410381256998     -0.29910879027105
  C   3.32955662710066     -5.19370359600028      0.04120422554914
  C   2.96516223688170     -3.85384058638428      0.26271085153986
  C   3.82666253880614     -2.67471145594572      0.47778770517374
  C   5.09807996739917     -2.63382364538857      0.99725305276451
  C   5.96508172115312     -3.78544522526594      1.33541818348005
  C   5.71232205717690     -4.99382747519647      2.03425185225157
  C   4.50808340620636     -5.26584803764458      2.72870788638646
  C   4.33750318971561     -6.45025933056489      3.40445120209809
  C   5.35765297521207     -7.42655182689017      3.41476926368920
  C   6.55693658099262     -7.17390123353864      2.79340178605471
  C   6.78257964407483     -5.94835668418514      2.11935363606943
  C   8.06015306946410     -5.63219861718342      1.59074985505362
  C   8.32677094039272     -4.38257442359829      1.07998421244132
  C   7.28180540508994     -3.44846958008429      0.99708673521827
  C   7.34736406433033     -2.00743358109895      0.76155703955287
  C   6.03826697581300     -1.48814955653813      0.95215013066955
  C   2.97640159871434     -1.53427309737199      0.08724505676989
  C   3.29725542382908     -0.26697803025032     -0.40908672293144
  C   2.27855580305045      0.61130256280495     -0.71966720950348
  C   0.94153412010435      0.30981188733113     -0.39260909294638
  C   -0.09011440432823      1.27831334333942     -0.59616617200116
  C   -1.37223419580056      1.03639866259518     -0.21547856888850
  C   -1.71005105918642     -0.16053010949006      0.49028604689960
  C   -2.99675006615531     -0.33394049107947      1.04195945454790
  C   -3.28689182404436     -1.42623441642303      1.83275033572895
  C   -2.28430411205474     -2.36919344712916      2.11127599032186
  C   -1.02696201709095     -2.23575288916029      1.55777643312888
  H   -0.89615822498827     -2.91619848304988     -0.92066507274911
  H   -2.49239716669336     -4.57949969158805     -1.70914545497840
  H   -1.91323322991044     -7.00336261254887     -1.69545858907177
  H   0.36062407032180     -7.71396141011847     -1.02058247450038
  H   2.64374613125446     -7.15304897064093     -0.46250335761164
  H   4.36445100845889     -5.50269304691077      0.09801339722368
  H   3.72121427265537     -4.51868295890524      2.73261361253313
  H   3.41093400847274     -6.63569835754697      3.94048071793909
  H   5.20115706185427     -8.36452236788546      3.93971231874649
  H   7.36408818928979     -7.90131974161552      2.83322110104602
  H   8.84860848217491     -6.37761759832978      1.65744036094705
  H   9.33139526321717     -4.11633213457397      0.76353507071378
  H   4.32314750637147      0.00014234849273     -0.63076295687440
  H   2.50386196550194      1.56828569106094     -1.18250484959774
  H   0.17958569035557      2.22384255875404     -1.06034105281501
  H   -2.14974301382867      1.77757337903040     -0.38344486059686
  H   -3.75022487578202      0.42751152597683      0.85493080698985
  H   -4.27802534181899     -1.54295395253595      2.26183290922375
  H   -2.49547540720188     -3.20632249854944      2.77059000303224
  H   -0.25887921265682     -2.96453727271151      1.79595506633845
  C   8.44982777227938     -1.18079808930883      0.61076092056585
  C   5.94086097339562     -0.13184109389778      1.20754680333536
  C   7.03036842664962      0.72508400041100      1.07243326428729
  F   4.78957308300700      0.39676166246079      1.68359529587463
  C   8.27332994531407      0.20025489037774      0.73607301782911
  H   9.43956746351973     -1.59648603513202      0.44743573252608
  H   9.12261443430262      0.86860335514760      0.63143001522585
  H   6.89567850447872      1.78351815046703      1.27100582475440

(P)-Z-intermediate-MC - Pathway B
Final Gibbs free energy: -1713.39889658 Eh

66
 
  C   -0.73597210227208     -1.12906825261489      0.03584328980810
  C   0.57754919742036     -1.20473462400123     -0.58363179538018
  C   1.46137949713823     -2.31330020981842     -0.55337581068408
  C   1.27293872823005     -3.71506441585484     -0.16614298062511
  C   0.12233545019360     -4.54562672319357     -0.09899258888161
  C   -1.10133739111134     -4.24554819790962     -0.74516861494941
  C   -2.17124395496953     -5.10517817541095     -0.66002781436826
  C   -2.07994305502960     -6.29100079886692      0.09983079721482
  C   -0.89728767857627     -6.62525118286483      0.71725009102758
  C   0.23880133331638     -5.78809449214151      0.60850583198831
  C   1.48714755826681     -6.15392381354149      1.17048813942769
  C   2.62556154044364     -5.44064117210754      0.87929860696276
  C   2.53538085746153     -4.26659396814608      0.10481777373694
  C   3.56369078004670     -3.38910376573117     -0.49024226360128
  C   4.86693316828873     -3.70943337333424     -0.79758099736050
  C   5.65987663882726     -4.86359838607730     -0.30654716902456
  C   5.40335314583167     -6.25763126370133     -0.27064540179477
  C   4.31019911924350     -6.87144975029845     -0.93005409230828
  C   4.14084147797901     -8.23452914569952     -0.89217559588209
  C   5.04755788277556     -9.05291275313484     -0.18362074583105
  C   6.14898104966281     -8.49557967185062      0.42050062332972
  C   6.38249467106362     -7.09948917757757      0.35971390033505
  C   7.59637854768152     -6.54218774110738      0.83524121163138
  C   7.90878732295563     -5.22296532263498      0.59691161695389
  C   6.95313917065170     -4.40237693013509     -0.02275172278696
  C   7.13012013279803     -3.09932192405555     -0.66330098425506
  C   5.90358268102337     -2.77682036511085     -1.30175874954922
  C   2.84991947086367     -2.12711986551070     -0.77829883594024
  C   3.34344806949138     -0.86165086849645     -1.10538092031629
  C   2.45579155413693      0.15449238576270     -1.39293953832699
  C   1.07463011572143     -0.00373374698089     -1.18219262061898
  C   0.16945671276115      1.05303946615366     -1.51385649770509
  C   -1.14408484757680      0.98459843760038     -1.17697658784838
  C   -1.61577160931795     -0.06887610074182     -0.33156487603517
  C   -2.90302114168509      0.00052790327701      0.23955914556922
  C   -3.29144325895757     -0.88798549112338      1.22141315289903
  C   -2.38170419200185     -1.85293729879970      1.67703210144828
  C   -1.13592376124384     -1.97267879036032      1.09129244954478
  H   -1.17897524499051     -3.34070124467229     -1.33867708056977
  H   -3.09461686632618     -4.87025821624003     -1.18200375432665
  H   -2.94010065369730     -6.95031033599977      0.17557989810515
  H   -0.80812410084387     -7.55399513172124      1.27561987779682
  H   1.54492467749724     -7.04375271114611      1.79196247359559
  H   3.57764466854881     -5.76513328451178      1.27704134232479
  H   3.61261334271360     -6.25072431190087     -1.48333158312258
  H   3.30281858722024     -8.68748281569090     -1.41450633230484
  H   4.88904807901119    -10.12685703802470     -0.14623045268868
  H   6.87977851689613     -9.12327615504668      0.92467865978310
  H   8.31408492399221     -7.19752231694365      1.32228997968838
  H   8.88553109577930     -4.82800920613058      0.86221005537005
  H   4.40389123770940     -0.65581399551531     -1.12778819042539
  H   2.82304295218842      1.11750551063282     -1.73823731306529
  H   0.56266671444424      1.91396064028869     -2.04887208480222
  H   -1.83452870900351      1.77629412194297     -1.45717466654452
  H   -3.56915070773893      0.80011890948447     -0.07559674105721
  H   -4.27878330679347     -0.81369425884230      1.66832472089625
  H   -2.65198513665551     -2.51072237392148      2.49831663048597
  H   -0.44049485099345     -2.70690842763080      1.47926467134936
  C   8.28530924814754     -2.36715663793035     -0.88866727085060
  C   5.95922233715822     -1.85479778082676     -2.33012714063069
  C   7.10708398071868     -1.11100379355642     -2.59260222017765
  F   4.90491308819907     -1.69826834043411     -3.16521605331562
  C   8.25416069348302     -1.34421519575396     -1.84181566678548
  H   9.21118383348904     -2.61455869357608     -0.37810887498620
  H   9.14936206409066     -0.76429488884236     -2.04483928185660
  H   7.09475665422325     -0.38781246134987     -3.40169512968949

TS1-THI-(P)-E-MC - Pathway A
Final Gibbs free energy: -1713.38705745 Eh

66
 
  C   -0.67065710500498     -1.03604828741044     -0.16780346455859
  C   0.30016654464679     -1.17171978756288     -1.23634807527651
  C   1.41301756799795     -2.05292380731030     -1.22799098700613
  C   1.66827048124354     -3.32244653879568     -0.55484369414940
  C   0.77824421593290     -4.25600908017337      0.04989853163916
  C   -0.62932964535580     -4.22053738982292     -0.10456180325872
  C   -1.42970059110202     -5.17201631506805      0.48447757214090
  C   -0.86721591940808     -6.19471983199509      1.27625471109185
  C   0.49828928207002     -6.28171519604451      1.41417370184056
  C   1.35051695166751     -5.34393487412952      0.78512959609611
  C   2.76004234548020     -5.46635889913045      0.85023906063321
  C   3.57914124285394     -4.66035583873845      0.09975993320763
  C   3.03048783614338     -3.63752907086511     -0.70732315800859
  C   3.66208281611472     -2.64909339762323     -1.61884647761804
  C   5.03378166612022     -2.56291782410477     -1.83164375303591
  C   5.92066586343276     -1.36077798631622     -1.82024832145468
  C   5.88726928093031     -0.04576550308887     -2.36878141913196
  C   5.30242466593874      0.27740750395431     -3.61504706065833
  C   5.32804752116603      1.56040850712983     -4.11070305749551
  C   5.95076435002042      2.59432792051406     -3.38248190335195
  C   6.64591910767199      2.29260790959901     -2.23551852618630
  C   6.69580029251690      0.96656539389641     -1.74045980925833
  C   7.62688159495663      0.60958280325178     -0.73362342621514
  C   7.85236570165955     -0.71354108017315     -0.43644675322146
  C   7.02171139367024     -1.69158043278776     -1.00381436235927
  C   7.11532987488310     -3.14226120899238     -0.89593536272393
  C   5.94513093441853     -3.66817017413976     -1.48035681241940
  C   2.56368933801872     -1.74522467414555     -1.99470936396956
  C   2.44520249935927     -0.83983936148190     -3.05401013929404
  C   1.25903324489609     -0.16804177671193     -3.26161932746000
  C   0.19497468701965     -0.27762053813358     -2.34660760841600
  C   -1.00251737809789      0.47979161781522     -2.53373507180324
  C   -2.01202117678016      0.43745790053901     -1.62529582319232
  C   -1.85153046800707     -0.27119652497305     -0.39378314600777
  C   -2.80801458312383     -0.14524142889106      0.63514270316208
  C   -2.58373993030950     -0.69251797312636      1.88139087249840
  C   -1.37676701948166     -1.36164303303022      2.13724805588261
  C   -0.44412622055296     -1.53042869692887      1.13322309059362
  H   -1.07846814212236     -3.45608592760928     -0.72732021219943
  H   -2.50490026649476     -5.13837709179623      0.33242088896344
  H   -1.51302069022355     -6.92722110496039      1.75227324084934
  H   0.94634113240717     -7.08908044972668      1.98858739492912
  H   3.19164841946271     -6.24574223896447      1.47298541188308
  H   4.64682417059411     -4.81457867281724      0.16299245773820
  H   4.92227427740337     -0.52863207620872     -4.22994248075510
  H   4.89160030768263      1.77096581727406     -5.08303664247807
  H   5.94010978547764      3.61063015424640     -3.76540028404166
  H   7.22015741433088      3.05856474268092     -1.72001776366956
  H   8.22227799213154      1.39199537635937     -0.27037318437262
  H   8.64307187382368     -1.00470176075578      0.24925980211619
  H   3.24511473810764     -0.71143600913768     -3.75982164229283
  H   1.14656728751990      0.48308098571826     -4.12440032286745
  H   -1.08632484778774      1.09295484845366     -3.42760655211336
  H   -2.92728497372549      1.00219026631952     -1.78480649177453
  H   -3.71300710247327      0.42435658154414      0.43750154982657
  H   -3.32118006659003     -0.57744803659020      2.67069330108474
  H   -1.16933847535651     -1.74558464319523      3.13212835802330
  H   0.49180944956472     -2.02966709715224      1.35745407625440
  C   5.90781919598836     -5.02421623929529     -1.74891449014558
  C   8.15763855954189     -3.95985261944179     -0.48422613668512
  C   6.94529297361659     -5.86959059805084     -1.37269161507453
  F   4.84115668752811     -5.56036722731017     -2.38363310112133
  C   8.05478212561574     -5.33388786517688     -0.72139918564207
  H   6.87564675780204     -6.92939976128142     -1.59561066418885
  H   9.05055539467244     -3.54488843243011     -0.02645334816498
  H   8.86254475789634     -5.99563394569987     -0.42342148533635


TS2-THI-(P)-E-MC - Pathway A
Final Gibbs free energy: -1713.39600413 Eh

66
 
  C   -0.59830601461462     -1.06454282822976      0.27579749534412
  C   0.70485269798577     -0.83789737967474     -0.32581911268828
  C   1.70926286635387     -1.81575502501334     -0.54545233429229
  C   1.69053757036549     -3.27783258623670     -0.50141445003461
  C   0.64749203358493     -4.20831463819044     -0.74930548051825
  C   -0.58948059357685     -3.85608914684516     -1.34383686390517
  C   -1.55553241522149     -4.80683983204180     -1.57290514694508
  C   -1.34380480903761     -6.15093416306218     -1.19697331247934
  C   -0.14185280310362     -6.53183301369963     -0.64794957914375
  C   0.89114204474719     -5.58680312229133     -0.44208979332152
  C   2.16567665913762     -5.97049669959955      0.04167690014736
  C   3.21379744105132     -5.08176071521875      0.06188557271732
  C   3.00849404711819     -3.73685712340937     -0.30374137495417
  C   3.92720936100507     -2.63198185574877     -0.64191780392025
  C   5.27326494824135     -2.61325488735500     -0.97046824050803
  C   5.89975321552493     -1.47094993635678     -1.66854315883278
  C   5.46460001960605     -0.72860292630083     -2.79898095218126
  C   4.30125956825760     -1.02939690584264     -3.54675281960793
  C   3.94215169519721     -0.26012164963359     -4.62814895721992
  C   4.72317667432511      0.85112025434076     -5.01274730263305
  C   5.87839168473365      1.14818108850027     -4.33008124602788
  C   6.29214985561182      0.36363389127908     -3.22609746750429
  C   7.52358373668492      0.62367680097047     -2.56889361678593
  C   7.98774494822065     -0.20148844937094     -1.57092964298568
  C   7.17977928270314     -1.27235183456369     -1.15391832258341
  C   7.51738049398175     -2.41626595074939     -0.31533573173246
  C   6.43613388106583     -3.34964886782287     -0.39139295329230
  C   3.05859390258017     -1.43259081011226     -0.71370202919510
  C   3.40479805511940     -0.07637775522338     -0.75507040265141
  C   2.40482575723766      0.87038453829892     -0.80410926598052
  C   1.05345691458193      0.51584201067793     -0.62663941634568
  C   0.03279289006733      1.51408383963988     -0.69530231309388
  C   -1.25704659793137      1.22318856817158     -0.38363342269306
  C   -1.59510111533190     -0.04986494945120      0.17273672331038
  C   -2.87524465124333     -0.26932815921749      0.72242962922062
  C   -3.15228687501762     -1.41624453484264      1.43716451554117
  C   -2.13774090859056     -2.36283962379564      1.64325110612181
  C   -0.89291023479560     -2.19164084711594      1.06948496620812
  H   -0.75936226713006     -2.82824364269014     -1.64575583837877
  H   -2.48986038408337     -4.52226605941512     -2.04855617548348
  H   -2.12463558177852     -6.88719147516898     -1.36570653009084
  H   0.04360027416679     -7.57160147641797     -0.38944278632828
  H   2.31986474467194     -6.99880024441987      0.35865361790439
  H   4.17686215634266     -5.41726688586902      0.40383008503531
  H   3.69293593945196     -1.88227229389676     -3.26304061459799
  H   3.05094490843234     -0.51227983545443     -5.19602706995818
  H   4.41938307409259      1.45595804695999     -5.86230338820438
  H   6.50363376375567      1.98234620355305     -4.63928400459552
  H   8.12334123150355      1.46492211314277     -2.90731145352184
  H   8.96600366046162     -0.03794192676102     -1.12781619913745
  H   4.43870619493465      0.24166189131614     -0.77686333267862
  H   2.65449416574276      1.92047365739552     -0.93260431653320
  H   0.31673577835551      2.51610795377853     -1.00745251779487
  H   -2.03421163997079      1.97917006228350     -0.46406787322423
  H   -3.62932385127416      0.50596512916967      0.60911968062653
  H   -4.13653941748446     -1.56721378297136      1.87140172859506
  H   -2.32671716694029     -3.23625030887221      2.26100014621492
  H   -0.11826541583965     -2.92337643118532      1.26512266112786
  C   6.75278276311974     -4.64250857254246     -0.00462262499548
  C   8.71520972420077     -2.70678862845621      0.31594967591106
  C   7.94956408324173     -4.96884837558597      0.63015426253706
  F   5.96274347490254     -5.68993971249030     -0.34221762283552
  C   8.91376169155849     -3.99083160063781      0.82774954648012
  H   8.12134999369394     -6.00259613969881      0.91272577514818
  H   9.50159090225012     -1.96035386321930      0.37461311698697
  H   9.84579197299635     -4.24691857670907      1.32210765723764

TS1-THI-(P)-E-MC - Pathway B
Final Gibbs free energy: -1713.39832324 Eh

66
 
  C   -0.49481741406458     -0.75957512107546     -0.08371286411523
  C   0.82788762865512     -0.84301601542679     -0.66687950623768
  C   1.82856312703913     -1.78126607142432     -0.29608496705154
  C   1.79679213532350     -3.15523661707811      0.21356405955528
  C   0.75385667354021     -4.12313380430952      0.18964324448557
  C   -0.48889318899704     -3.93665972274295     -0.46819838974626
  C   -1.44945455817793     -4.92028361368272     -0.46447097286810
  C   -1.22773166420248     -6.14140748905932      0.20717090400216
  C   -0.01413213579803     -6.38043549339928      0.80511322576206
  C   1.01163089074291     -5.40457712794489      0.78194640786122
  C   2.30379476112466     -5.69398050181525      1.27690718092676
  C   3.33853696308109     -4.80195770217383      1.13037784592804
  C   3.11138797123600     -3.53728455220819      0.56108424109563
  C   4.03351072910880     -2.43160949498598      0.24574931468492
  C   5.37535934709776     -2.18666178617693      0.49752142985179
  C   5.94647720437845     -0.83540894833010      0.31813129514976
  C   5.44073266975016      0.43680905559616      0.70295288253605
  C   4.25902980008993      0.63153393553177      1.45774035136648
  C   3.82926670606702      1.89731532210282      1.77907115056883
  C   4.55560046252929      3.03271907754253      1.35970321473194
  C   5.73016947392679      2.87735995456465      0.66354812409682
  C   6.21556649689710      1.58787917090110      0.33581841143790
  C   7.46778213033558      1.42667310720956     -0.31453301038153
  C   8.00026959958938      0.17845436228049     -0.53872743290903
  C   7.23968226925203     -0.94838964338914     -0.18548208784834
  C   7.63246241774222     -2.34921550697767     -0.12034031451498
  C   6.57389681374102     -3.08122393493779      0.50774916114217
  C   3.18437470878368     -1.44696275069719     -0.46493607068280
  C   3.54654009396789     -0.44957479869027     -1.38165889583758
  C   2.56107516124331      0.29164778412442     -1.99571276672148
  C   1.21023457114384      0.16209646173018     -1.60776526823368
  C   0.21389253243223      1.02124721962591     -2.16442343438116
  C   -1.07894807797510      0.96727593027946     -1.74722330397776
  C   -1.45733491437964      0.11829603693002     -0.66171084673971
  C   -2.75096786323568      0.19657801916556     -0.10388314873491
  C   -3.07744518734379     -0.51647056122970      1.03051693005560
  C   -2.10398541911601     -1.31406117169634      1.65390829263801
  C   -0.84247623096576     -1.43247119612483      1.10676620661847
  H   -0.67216890983811     -3.01960062561910     -1.01310135346580
  H   -2.38544527991286     -4.75775299829959     -0.99153290776307
  H   -2.00416036691512     -6.90109556245435      0.21991391481543
  H   0.18993519708071     -7.33619523258626      1.28191685643233
  H   2.48681120966081     -6.66734309928597      1.72517938230749
  H   4.32324191252423     -5.09194075831230      1.44578902267682
  H   3.69242641046476     -0.23204975938587      1.78992318385871
  H   2.92391217329919      2.02508066048046      2.36586469736795
  H   4.19549555790028      4.02651956668715      1.60981264213610
  H   6.31576800376510      3.74417691057895      0.36676660010699
  H   8.02660895633806      2.31808793189774     -0.58845960710961
  H   8.99175205586710      0.06809332530507     -0.96861099126296
  H   4.58555581286225     -0.28673926384283     -1.64366140499130
  H   2.82090741852086      1.02438855677825     -2.75496061692961
  H   0.51798289230210      1.72819156257984     -2.93244610398749
  H   -1.83187638340782      1.61735480519272     -2.18613097267046
  H   -3.47903889531844      0.85652559579563     -0.56957998871125
  H   -4.07301906289842     -0.43866735515125      1.45815202570339
  H   -2.34121982784531     -1.83781863892104      2.57563392867801
  H   -0.09815319518099     -2.03854884698418      1.61190680322971
  C   6.93266272403208     -4.34551862510110      0.95452948400912
  C   8.85052251298848     -2.91822013555690     -0.45199411932754
  C   8.15174171101681     -4.94320502826004      0.64235139910026
  F   6.16407976413145     -5.03443097147031      1.83286409417019
  C   9.09713576884744     -4.24413639211756     -0.09342693682145
  H   9.61227152029008     -2.33054648337296     -0.95526380064690
  H   10.04558077182022     -4.71316101494219     -0.33635498528775
  H   8.35241286304194     -5.93771993564009      1.02784916086904


TS2-THI-(P)-E-MC - Pathway B
Final Gibbs free energy: -1713.38924771 Eh

66
 
  C   -3.72739618101023      0.64996064583515      1.37319243196346
  C   -2.65888214773178      1.14450557857466      0.52329063793622
  C   -1.46957194176160      0.44319983404049      0.21575952500259
  C   -1.13178964275282     -0.97629819577344      0.26953294047780
  C   -1.94127958085128     -2.12830558286175      0.06252982091307
  C   -3.32065101086051     -2.08194897028707     -0.25849687188169
  C   -4.04502526659927     -3.23702408228884     -0.44143613014187
  C   -3.42963202294971     -4.49909305636435     -0.31027114720639
  C   -2.07983253949675     -4.57996262066630     -0.05855768353840
  C   -1.30006666657432     -3.41033953188386      0.09947383909156
  C   0.11273978898274     -3.48317877265466      0.19915290315069
  C   0.88390553761860     -2.34937444329618      0.22193379857248
  C   0.26601794668751     -1.07920876842070      0.27376838795312
  C   0.86006282031067      0.25020269687842      0.02238981663210
  C   2.25390099891241      0.39332187747979      0.05177660471294
  C   3.26961935172963      0.88129155627143     -0.91742987799470
  C   3.29561486156428      1.84122452483819     -1.97648323038884
  C   2.55849809090274      3.04234117057140     -1.97438580263806
  C   2.60711390617272      3.92846750363002     -3.02686376955534
  C   3.42378148315638      3.66212631297900     -4.14290079215311
  C   4.25568368393676      2.56741719965750     -4.12497327185081
  C   4.25914081744725      1.66789887607590     -3.03155034735892
  C   5.26749962484916      0.67861207116966     -2.92222199362422
  C   5.38053397591865     -0.07216666511740     -1.77778630788776
  C   4.39757936363038      0.04036626469084     -0.78359265819423
  C   4.30346914735268     -0.70955025370185      0.45793158463315
  C   3.01517724221147     -0.46842667999794      0.97329035383616
  C   -0.29204070966571      1.14896644138851     -0.16786892416068
  C   -0.39942179803432      2.50641491323152     -0.49659866969193
  C   -1.62989441683653      3.12776418412292     -0.48388136315928
  C   -2.76701784871778      2.48418983891055      0.03757236183119
  C   -4.02124635051016      3.16435849476739      0.10468943462271
  C   -5.09587617578363      2.59739794544248      0.71377238049548
  C   -4.96409740988243      1.35669846286535      1.41285382725765
  C   -6.01825186362905      0.87252052869176      2.21512851379928
  C   -5.84646598962976     -0.23736754845948      3.01623322762471
  C   -4.59891301537944     -0.87878531128879      3.05273320520275
  C   -3.56508042129710     -0.44468513625942      2.24636537791020
  H   -3.80724124761512     -1.12198351208839     -0.38119766402298
  H   -5.09961606758659     -3.17582527873965     -0.69514712118407
  H   -4.01697107350300     -5.40372313147011     -0.43987489724797
  H   -1.58411965240709     -5.54634134933947     -0.00601246164393
  H   0.58558937110244     -4.46186210726921      0.18195780787756
  H   1.96222192979531     -2.44467890474908      0.17868175044695
  H   2.03693439874578      3.31249803117889     -1.06915791461043
  H   2.03845722527991      4.85298480356569     -2.97924095420367
  H   3.44211134744067      4.35214264753148     -4.98139429458220
  H   4.96177825037138      2.39796432521893     -4.93432242497067
  H   5.98508339111295      0.57025701544423     -3.73123759939450
  H   6.19473395097475     -0.78083281132033     -1.65509337011645
  H   0.45235849383235      3.07699988681768     -0.81687761972160
  H   -1.72123540999736      4.15317081422191     -0.83214159288955
  H   -4.09349242962207      4.15241795660074     -0.34307855949311
  H   -6.05267454997261      3.11261848258001      0.74625902419720
  H   -6.96184896786257      1.41294767262967      2.21613880657461
  H   -6.66129960684985     -0.59369757177820      3.64002196375076
  H   -4.43986182839744     -1.71958055709693      3.72198615624718
  H   -2.60312884297613     -0.94136121952857      2.30486270714483
  C   2.72912702265145     -0.94231042584486      2.24529776809822
  C   5.24110798586194     -1.46873154632825      1.14325316717613
  C   3.64916597378554     -1.69474040660346      2.96377451915298
  F   1.53530877740759     -0.68077481467656      2.82421739014911
  C   4.89533731166595     -1.96878764535578      2.40138438550886
  H   3.38399215885017     -2.05297196399234      3.95332533268833
  H   6.22913545687234     -1.64963663384154      0.73064620285192
  H   5.61121098960946     -2.55964305855738      2.96490736002344


TS1-THI-(P)-Z-MC - Pathway A
Final Gibbs free energy: -1713.38748277 Eh

66
 
  C   -0.61588805233599     -0.92713192017237      0.03365766596604
  C   0.81771682171004     -1.02084560084975     -0.15238651545510
  C   1.64712635993637     -2.05711410406592      0.35738743596037
  C   1.40972440550686     -3.46321287953797      0.67754983283197
  C   0.35646764342231     -4.34453745999952      0.30383808679256
  C   -0.61473660224426     -4.04206740133427     -0.68329446878027
  C   -1.59318826671656     -4.94923802465325     -1.01614705574744
  C   -1.66640123544896     -6.19911931861601     -0.36579556917200
  C   -0.71562708049848     -6.54323275818885      0.56577141832610
  C   0.33067755600343     -5.65034005054387      0.89765174356608
  C   1.36311162924242     -6.02537994831669      1.79059918307804
  C   2.45884886910933     -5.22040584236812      1.97875400979677
  C   2.55056779287179     -3.97038152623064      1.33726566854164
  C   3.61050877351170     -2.95631911823893      1.32706733239608
  C   4.94924860295459     -2.93741115471605      1.72258279440993
  C   6.06740276618845     -3.89942139746697      1.51109567441140
  C   6.21336108313308     -5.31972132568392      1.46722460398943
  C   5.48203783006879     -6.21879630967576      2.27275059810777
  C   5.66475506900501     -7.58044540116203      2.18879266289022
  C   6.61186733461512     -8.11830800087586      1.29544560810245
  C   7.43898128620685     -7.27091759137313      0.59680961431283
  C   7.31011276592774     -5.86540273930139      0.71057857073372
  C   8.31468242325797     -5.01035021781517      0.19353499440533
  C   8.30184375178886     -3.66863727821776      0.48893071479977
  C   7.19547682073012     -3.12587500603575      1.15895551940087
  C   6.97359987341747     -1.74003669246038      1.54453483185350
  C   5.62447428080675     -1.64430503521455      1.93640734623825
  C   3.01080390176733     -1.80317825410288      0.61526106693517
  C   3.63625629121803     -0.71623539773915     -0.01874540061261
  C   2.88300973726880      0.16167725671166     -0.76600606384495
  C   1.47624129256936      0.06551532438088     -0.80468585702270
  C   0.70585440309644      1.03814192631091     -1.51243068702589
  C   -0.65306825950519      1.00369567330890     -1.50425321957203
  C   -1.34927957862214      0.05919621139540     -0.68862290704511
  C   -2.74737752058628      0.14877498856845     -0.52201614553403
  C   -3.40619689294467     -0.65802127877913      0.38193006366153
  C   -2.67332131206951     -1.56354203685676      1.16572372799433
  C   -1.31020454831011     -1.69480681544026      0.99220141485650
  H   -0.56139612229959     -3.09758014136037     -1.21104271059303
  H   -2.31216646928245     -4.70327975688617     -1.79256714885047
  H   -2.45726228620565     -6.89769726540463     -0.62408934149502
  H   -0.73648045625088     -7.51977527691083      1.04353293426952
  H   1.29879159799266     -6.98427910704187      2.29825636717563
  H   3.23061032694099     -5.54755261779400      2.65082903793693
  H   4.84741692458013     -5.81102416256264      3.04600219873649
  H   5.09829005603782     -8.24033313561953      2.83986372430195
  H   6.73317878158863     -9.19447666375350      1.21367124259979
  H   8.24391041917106     -7.66723184885045     -0.01729537546563
  H   9.13304460626413     -5.44621903165319     -0.37358626047755
  H   9.11529556882869     -3.02043857372214      0.17538633290767
  H   4.71000227671507     -0.58313596151113      0.02524774226818
  H   3.36774286231742      0.96965981162607     -1.30743470174566
  H   1.23757664244549      1.81163846419257     -2.06113929066723
  H   -1.23146398182160      1.73810696606701     -2.05929396694186
  H   -3.29294464443178      0.89310749492869     -1.09713971797335
  H   -4.48115912667132     -0.57055944266086      0.51182473529236
  H   -3.17848286593036     -2.16226542795277      1.91842361199414
  H   -0.75917260400285     -2.38417371837380      1.62229335368963
  C   7.84945738260773     -0.67033321187216      1.65926810001493
  C   5.20697721013329     -0.47040976182119      2.54256485696702
  C   6.06283119877841      0.61366388026013      2.69086857095117
  F   3.94294786043947     -0.35161312366695      3.00606361429785
  C   7.37476517855065      0.51415201212755      2.22968215262469
  H   8.88578148583336     -0.75509856736406      1.34624711536184
  H   8.04026725600345      1.36480546433880      2.34241896358379
  H   5.69676090561510      1.51832920859830      3.16556556468968

TS2-THI-(P)-Z-MC - Pathway A
Final Gibbs free energy: -1713.4010383 Eh

66
 
  C   -0.71810995858331     -1.52733805449758      1.01237859901060
  C   0.52087733234385     -1.03186246771316      0.44413247833941
  C   1.66338971366433     -1.82309478236057      0.18010742893217
  C   1.84113100620310     -3.24833119924108     -0.10784379538235
  C   0.96297366047725     -4.18716379408996     -0.72160727684794
  C   -0.35370355107368     -3.88662263958528     -1.15103886936523
  C   -1.14595635968834     -4.84611826865322     -1.73803373558442
  C   -0.66510627120657     -6.15812470110616     -1.92667981770091
  C   0.62873145778319     -6.46830961514445     -1.57976452154470
  C   1.48041029677846     -5.49540476887027     -1.00493998868395
  C   2.85611631870991     -5.76893736325919     -0.79699375791419
  C   3.71213234209073     -4.79930088981537     -0.34105989119287
  C   3.20305829643977     -3.53818678472517      0.03019909106554
  C   3.94808801926440     -2.29598348115472      0.32888491575881
  C   5.25508210235132     -2.32151350833448      0.79321536283846
  C   5.82698496812369     -3.55499977063085      1.36823468497758
  C   5.24341577851245     -4.52585830888886      2.22911145881507
  C   3.95542013218789     -4.41258627573822      2.80573424382355
  C   3.45703933726300     -5.40334092844720      3.61868765010660
  C   4.21866367927206     -6.55877294593773      3.89567297045868
  C   5.49193695930217     -6.67753290519225      3.39249452599403
  C   6.04708565650657     -5.66500590467330      2.57251678117506
  C   7.39334917166124     -5.74796534896294      2.12837909724779
  C   7.97808550660752     -4.71843689292153      1.42838794808460
  C   7.18907470349702     -3.60988327405296      1.07985034189453
  C   7.58631272976958     -2.32913722036557      0.51386123035770
  C   6.44536608703184     -1.46599591610699      0.51887692717322
  C   2.95086814404854     -1.21980048799200      0.15145610675478
  C   3.05094393435580      0.16675355310382     -0.00506524975910
  C   1.90393151401128      0.93382058273481     -0.05080135935866
  C   0.64156192770776      0.37507314897585      0.22207172784563
  C   -0.52528479297447      1.19876764880303      0.26868234122348
  C   -1.73561211688819      0.68683595896703      0.61549090107228
  C   -1.85640848482193     -0.67144743923616      1.04699806172156
  C   -3.07066565825033     -1.14973040270011      1.58194369572743
  C   -3.15479515093636     -2.41345904776531      2.12861359406129
  C   -2.01175899880345     -3.22689340347079      2.17501336652721
  C   -0.82114151293979     -2.79185572131038      1.62748515591554
  H   -0.73560625718484     -2.88035209230838     -1.03540535081418
  H   -2.14910592175338     -4.58750175497872     -2.06527833456080
  H   -1.30697001236243     -6.91087869301976     -2.37564818111943
  H   1.02892856866177     -7.46166298673714     -1.76846764904978
  H   3.23847558074769     -6.74922288517420     -1.07016809348419
  H   4.77486011519638     -5.00439339872134     -0.28843245076312
  H   3.36093133247279     -3.52605926040956      2.61207033294559
  H   2.47008941146688     -5.29175951121856      4.05898725116634
  H   3.80589074533629     -7.33899115686957      4.52874867073140
  H   6.10242348108252     -7.54478150193407      3.63232028724408
  H   7.97407926795042     -6.62626574875902      2.39901221011509
  H   9.02955443776973     -4.75888483451300      1.15855291478225
  H   4.00385323521839      0.63767155698463     -0.16812025815185
  H   1.97213752448511      1.99777629218418     -0.26186345897875
  H   -0.41922291154743      2.25262251589064      0.02344313834804
  H   -2.62020743716622      1.31865478776260      0.63662907509437
  H   -3.93459821272154     -0.48937570321194      1.58321120336137
  H   -4.09223090405324     -2.76670383358104      2.54868580090532
  H   -2.05944058054740     -4.20321015685911      2.64897868953564
  H   0.05563605250148     -3.42765440738008      1.69046426380211
  C   8.84983848434477     -1.90561601902226      0.13518176881468
  C   6.72528612087691     -0.12701797227106      0.28705174437911
  C   7.98540669760697      0.33037678904453     -0.08873506340461
  F   5.80166833817346      0.83489599507582      0.51900242478959
  C   9.04167161321893     -0.56370473483512     -0.19540237380267
  H   9.68242833127933     -2.60246695769508      0.12246531735796
  H   10.02318904961666     -0.20430718838736     -0.48877399256641
  H   8.12216592953161      1.39475648130327     -0.25087231024545

TS1-THI-(P)-Z-MC - Pathway B
Final Gibbs free energy: -1713.39470885 Eh

66
 
  C   -0.75573383884882     -1.20776394926331     -0.12703587452159
  C   0.45971984168955     -1.34116821553113     -0.91075711051553
  C   1.44308936372920     -2.35197194443499     -0.75581348763877
  C   1.39772595345308     -3.67345255340172     -0.13160724313018
  C   0.31674531672730     -4.53508646597047      0.20850116378431
  C   -0.99383494688049     -4.39566324042991     -0.30772212953866
  C   -1.98536167802414     -5.28606515645895      0.03475448221180
  C   -1.72245896106168     -6.34173285547092      0.93222691787729
  C   -0.45220935466235     -6.52245995782365      1.42899598235396
  C   0.60058249296309     -5.65316508236718      1.05919368020630
  C   1.93106413694221     -5.86773220979998      1.50134363655392
  C   2.97245450294387     -5.14634945066271      0.97304021472934
  C   2.71556719149942     -4.11286385276095      0.04503242963699
  C   3.63318374445234     -3.23957603396507     -0.72579244553779
  C   4.97490732766677     -3.52554123762076     -0.91610858908297
  C   5.58408710898266     -4.79987250607969     -0.47648207356837
  C   5.17468126715478     -6.14111446392848     -0.69437682535928
  C   4.06324649536743     -6.51174003617888     -1.48892070844403
  C   3.72930658198958     -7.83454778702100     -1.65570043528851
  C   4.48292987632061     -8.85165847983070     -1.03037414319574
  C   5.58832165221376     -8.52717152306318     -0.28098502338974
  C   5.97810038925949     -7.17654392739914     -0.10874830615768
  C   7.16267525855249     -6.84291614299519      0.59894306794302
  C   7.61119789856849     -5.54379283127753      0.66840896379734
  C   6.82963777274544     -4.53119247546479      0.08789283697024
  C   7.18246075367733     -3.14946652351893     -0.22306615959750
  C   6.15119523211180     -2.61299200191137     -1.05812152371914
  C   2.77927788596025     -2.12397505625011     -1.18003207434944
  C   3.06786110819911     -1.00668922317327     -1.96780030972182
  C   2.04966029715062     -0.16165107832933     -2.35912342204352
  C   0.74703883165991     -0.30194603926422     -1.84911908880950
  C   -0.28789400538277      0.59933618323694     -2.25072039703126
  C   -1.52116204469550      0.55071246006011     -1.68400580638552
  C   -1.76814292461198     -0.30453813635409     -0.56430240818450
  C   -2.96167278510505     -0.18200742435266      0.17659361786955
  C   -3.12947483265328     -0.85938723144818      1.36695082346667
  C   -2.08713693604278     -1.65822456979842      1.86016970207302
  C   -0.93002966526937     -1.83048282702440      1.12560166581799
  H   -1.20647469957949     -3.59733007293606     -1.01014605747389
  H   -2.97834031936847     -5.17648541701889     -0.39217604693630
  H   -2.51973979808922     -7.02531606568314      1.21035037474228
  H   -0.23141166713600     -7.35460525652630      2.09325094030081
  H   2.12489431135863     -6.65243251636692      2.22801098212311
  H   3.98354544044673     -5.36367119577281      1.29189705007310
  H   3.47636042023829     -5.73743796325328     -1.97270722308569
  H   2.87849790837731     -8.10096325789056     -2.27649723584971
  H   4.19808573276656     -9.89163356991088     -1.16156510332654
  H   6.19312532100805     -9.30573063228857      0.17769524433078
  H   7.74381415070434     -7.64718210046673      1.04321029917917
  H   8.56001096642840     -5.31029539123873      1.14302600192350
  H   4.06564777788574     -0.80506300341852     -2.30893144469790
  H   2.25936299137026      0.66139646419139     -3.03744654159907
  H   -0.06079432863089      1.32499308005466     -3.02781223312774
  H   -2.31191506721101      1.22141705745024     -2.01098145449930
  H   -3.73270177144859      0.49277832265475     -0.18754445552875
  H   -4.04613459966400     -0.74402935888009      1.93836344656402
  H   -2.18447186456567     -2.14284169475660      2.82756060815707
  H   -0.12791978353085     -2.43192587198139      1.53707880566547
  C   8.36751742131972     -2.47854292715352      0.02590863877944
  C   6.52681496346321     -1.51127527498244     -1.81016724964577
  C   7.71318300181729     -0.81427313415147     -1.58748305590505
  F   5.82249736742358     -1.13274299532815     -2.90678635318350
  C   8.61185913405247     -1.27248382081138     -0.63555588116672
  H   9.11380041772792     -2.90532643905455      0.68913985620707
  H   9.53520621296754     -0.72849591414566     -0.46230417073489
  H   7.93185405112573      0.04882279699387     -2.20808134136567

TS2-THI-(P)-Z-MC - Pathway B
Final Gibbs free energy: -1713.38762486 Eh

66
 
  C   -0.37489273189804     -1.26359696774225      0.57824429458140
  C   0.82144104720287     -1.33178901184371     -0.24263335397657
  C   1.47442576935565     -2.51966270694038     -0.65652037219697
  C   1.03763859335788     -3.91026634091622     -0.70261363418007
  C   -0.25586257154873     -4.45646243202161     -0.92278299428259
  C   -1.39396203999659     -3.67731785577845     -1.25051570511632
  C   -2.61874838599409     -4.26724891210271     -1.45529639744685
  C   -2.77378147631601     -5.66432923714012     -1.33006579352482
  C   -1.68098916607574     -6.45468810051894     -1.06273091688122
  C   -0.39897914988800     -5.88157177106095     -0.88885774622596
  C   0.75617202918328     -6.68776596654178     -0.74925341405881
  C   2.01141506930179     -6.13332215492720     -0.73895687320168
  C   2.18089738420243     -4.73464566220285     -0.73883140247642
  C   3.35955292868008     -3.89689806547818     -1.01107595260855
  C   4.71658492840746     -4.17379296966493     -1.18741467102693
  C   5.67985877374863     -4.94554710461383     -0.35040704072272
  C   5.65827245782758     -6.16093282338181      0.39736260981390
  C   4.93663525034196     -7.31359981136098      0.01535009939824
  C   4.96127701434379     -8.46440956828006      0.76980270698843
  C   5.72875500801114     -8.52626556918648      1.94992100187936
  C   6.55476311512664     -7.47637999209396      2.27522187890254
  C   6.59635096249760     -6.30560709582651      1.47956436423202
  C   7.63010573159503     -5.35269941671606      1.65755939901214
  C   7.81043878278221     -4.34793506514841      0.73742150533047
  C   6.85315881576070     -4.16473551028406     -0.27179082555661
  C   6.85127915384350     -3.18562731877110     -1.34956997100117
  C   5.57418876973972     -3.24273797566783     -1.94131111922268
  C   2.84345662437421     -2.50348654642670     -1.02108268266025
  C   3.51005570167688     -1.27287576044187     -1.13299154712234
  C   2.79740170854822     -0.09980409915262     -1.00917431752940
  C   1.45838805575091     -0.09749388566425     -0.57467048953293
  C   0.74917367332035      1.13304146322888     -0.41981206641328
  C   -0.49150114779350      1.16353767084329      0.13377540826840
  C   -1.05919650794528     -0.01914373438042      0.70270562185992
  C   -2.23993557395023      0.05424308814973      1.47082747003558
  C   -2.70157379753770     -1.04337398568366      2.16712348938738
  C   -1.97181905492313     -2.24143343646694      2.13226892562726
  C   -0.83770889745847     -2.34782820533322      1.35131060703176
  H   -1.28991224925246     -2.60483217817221     -1.36635326927588
  H   -3.47440546686461     -3.65248007685860     -1.72003626882775
  H   -3.75190993813672     -6.11432103585060     -1.47485745619047
  H   -1.77947598903106     -7.53631949224625     -1.01040701254129
  H   0.64120152353173     -7.76832725267493     -0.71864682774794
  H   2.86077103728031     -6.79022509627527     -0.72443624148955
  H   4.45228638830589     -7.31678288504527     -0.95248021728971
  H   4.41278498847795     -9.34007546850972      0.43407013182992
  H   5.72149101081831     -9.42702050389551      2.55664913632069
  H   7.23426884759368     -7.55052478324348      3.12079640284219
  H   8.32562533822916     -5.48258659387280      2.48256829394610
  H   8.66158325711142     -3.67613411729412      0.80521090671697
  H   4.56947208084591     -1.21329852587667     -1.33896049401485
  H   3.28762494833539      0.85318160070331     -1.19057101867907
  H   1.23045765018382      2.04814630379143     -0.75599547544848
  H   -1.03595802015159      2.09976175585582      0.22897913968500
  H   -2.76038820528408      1.00689817296803      1.53382275594633
  H   -3.60416301987234     -0.97129648111309      2.76731237185390
  H   -2.29540900029084     -3.09178976400001      2.72589790147083
  H   -0.27743607771243     -3.27552613778286      1.35811625964989
  C   7.86689094251602     -2.39851262110509     -1.87324278220941
  C   5.37884979036929     -2.56245439749795     -3.13095944308111
  C   6.38102811005501     -1.78352567238529     -3.69579571800540
  F   4.18720004089152     -2.63367331717456     -3.76543455851603
  C   7.61439163294967     -1.69112776893341     -3.05205795849364
  H   8.84507599561689     -2.35664102906779     -1.40365034644713
  H   8.39506909919464     -1.07780071940478     -3.49203015878572
  H   6.18807843663444     -1.26129907749905     -4.62735814860206


TS-enantiomerization(P/M)-E-stable-MC
Final Gibbs free energy: -1713.37589636 Eh

66
 
  C   -3.77747445073388      1.15726328428795      0.71274931083762
  C   -2.33604465856756      1.36575500629017      0.61025199217964
  C   -1.28459536348388      0.39048982295489      0.68019802543269
  C   -1.17347876290565     -1.11645466226048      0.58548617358482
  C   -2.02154989083265     -2.27420751143092      0.74645122902864
  C   -3.01876803902650     -2.46334103889786      1.73527147543506
  C   -3.80648765449194     -3.59100551088992      1.78523668421016
  C   -3.64181625976834     -4.62165626778487      0.84207222058143
  C   -2.57690085218740     -4.55976276735870     -0.02396164780030
  C   -1.70081119333672     -3.44813365569075     -0.03388281706827
  C   -0.45744273134141     -3.55168455681226     -0.70659889090256
  C   0.48919477933237     -2.58548183968898     -0.52175226413710
  C   0.13775443925651     -1.39435166516454      0.14583977138734
  C   0.94944255992305     -0.20463384053514      0.17443445951642
  C   2.31846239991920     -0.13176758175861     -0.08468049729276
  C   3.05971420211775      0.89503596576861     -0.80815770922186
  C   2.63309309156843      1.84743445899019     -1.78757156254578
  C   1.31664865537828      1.94710322976101     -2.29240172454882
  C   0.98198303573723      2.90242152583680     -3.22638949304930
  C   1.94476757284257      3.81469468896842     -3.70169969104066
  C   3.24870619022446      3.70707110591612     -3.28014821898290
  C   3.63370160956415      2.71203667502272     -2.34887457253204
  C   5.00364424732425      2.52861124018672     -2.02545560335466
  C   5.41078218020766      1.48467588503611     -1.22811474132771
  C   4.43774628903415      0.66287612264853     -0.64126813732271
  C   4.61803167017094     -0.53725365241371      0.15765077731921
  C   3.32558154072027     -1.05814946207490      0.44683106042324
  C   0.04509233894714      0.87791579633696      0.47549645213787
  C   0.38114112212730      2.23257280483791      0.52464671968579
  C   -0.62527681576313      3.15468237632330      0.40034505615176
  C   -1.95939398772512      2.72163683358493      0.29252763621667
  C   -2.91534938200373      3.64092148550011     -0.23894594876845
  C   -4.19837091590064      3.27192430163481     -0.48510667323402
  C   -4.67833709069687      2.03286682678869      0.03331122032522
  C   -6.05866351659337      1.74693830802486      0.03006282335092
  C   -6.57262730133942      0.70313705838529      0.77485904673429
  C   -5.71193689898567     -0.03264748484245      1.59872540816852
  C   -4.35066059191375      0.20986007254352      1.56446473515813
  H   -3.08925700168992     -1.76279083674714      2.55067265157468
  H   -4.53475163682054     -3.69639462894477      2.58442632607687
  H   -4.29203352762594     -5.49152507289801      0.85807719247341
  H   -2.34388178609358     -5.39966126983664     -0.67406783805943
  H   -0.24635073521161     -4.44360958117071     -1.29019610821349
  H   1.48519562683548     -2.68723356941400     -0.94277150965812
  H   0.56123042091953      1.24620859059323     -1.95819984209464
  H   -0.03509441975407      2.94537769776986     -3.60638686248546
  H   1.66265673417463      4.57444575496193     -4.42483168364521
  H   4.01500985153417      4.36789365041833     -3.67818562488380
  H   5.73502796513995      3.19976765706666     -2.46876414938916
  H   6.46720125358059      1.29817185504829     -1.05661443278956
  H   1.42222789674969      2.53697853109601      0.53054785264115
  H   -0.40183148718244      4.21089580077093      0.27694022220468
  H   -2.56004388605652      4.63068350970337     -0.51396145299301
  H   -4.89497933422418      3.94505728600992     -0.97810492317194
  H   -6.72112942136364      2.40394046605655     -0.52832353474631
  H   -7.64025289263509      0.50302288008573      0.77593903203918
  H   -6.10973622757771     -0.77476025843516      2.28533917074924
  H   -3.70319267646002     -0.26986656241111      2.27359104116142
  C   3.27428950915158     -2.12880423625046      1.33473147693131
  C   5.77851293621891     -1.11736909769237      0.64784867989149
  C   4.42219638807444     -2.74585240327101      1.81663192432338
  F   2.08978541025602     -2.60736741068545      1.77440810364024
  C   5.67277771787290     -2.24557120579056      1.46341056696191
  H   4.31959468493155     -3.60362568847280      2.47368748637839
  H   6.75153214765397     -0.69182341746248      0.42090610203410
  H   6.56690492280377     -2.72632181812266      1.84850804831314

TS-enantiomerization(P/M)-E-metastable-MC
Final Gibbs free energy: -1713.3788785 Eh

66
 
  C   -3.79742240233965      0.70307070243664     -0.84488508087287
  C   -2.36814405260536      0.99443536491936     -0.82591297400024
  C   -1.32562229695621      0.28513666831488     -0.13721860251012
  C   -1.15765529285732     -1.13677433972979      0.34265043761554
  C   -1.97133239070396     -2.14779871009802      0.95545301402646
  C   -3.10647341164247     -1.92716080014545      1.77525036941515
  C   -3.86799467928283     -2.95799770982677      2.27358167325866
  C   -3.53104746275474     -4.29640213308739      1.99399730875328
  C   -2.34665915660742     -4.56143246851930      1.35057992816528
  C   -1.50786765082130     -3.51517536148834      0.89628766141471
  C   -0.16776428413599     -3.80226458489462      0.54223089470810
  C   0.70411843977252     -2.77974927149210      0.29363808518980
  C   0.20294385625647     -1.47281840806681      0.13659289123875
  C   0.96640689005121     -0.26695695394288     -0.08941795733674
  C   2.35026062136011     -0.14880442539068     -0.18196664933504
  C   3.19669340958414      0.89445942756970      0.38967437650777
  C   2.92919435435075      1.90429227438330      1.36854672320120
  C   1.69748787159455      2.07434429071721      2.04318173627960
  C   1.51538129682541      3.09156201915845      2.95374799196657
  C   2.55493214355897      3.99784788901628      3.24052627674021
  C   3.78285719546049      3.83105287246365      2.64654382756263
  C   4.01276713961270      2.77971258305494      1.72634475324621
  C   5.31482555530846      2.56508264363628      1.20400054907327
  C   5.58312578385169      1.49877353098058      0.37932092609528
  C   4.52593914995580      0.66655765167638     -0.01580805828060
  C   4.56588694618703     -0.50945497246746     -0.86818352704929
  C   3.24058192115904     -1.01746578990126     -0.95428463751855
  C   -0.00116272423842      0.79303224853263     -0.27033033553056
  C   0.30366430967800      2.00106522773096     -0.91214567421411
  C   -0.67518168252344      2.61699317056829     -1.64378180933677
  C   -1.96900086334914      2.06072309649703     -1.70367397096092
  C   -2.82928692671460      2.48933598568034     -2.76241070879364
  C   -4.03128844503722      1.89880863940486     -2.98657618200403
  C   -4.57533905622733      1.02644988990285     -1.99754108962631
  C   -5.92845401815983      0.63583024946783     -2.05669417923072
  C   -6.55207823098342      0.06545489062723     -0.96410248822793
  C   -5.84564800227813     -0.05023444665712      0.23982846409183
  C   -4.50237379749997      0.27676293348838      0.28626470848657
  H   -3.32395271184818     -0.92619956114113      2.10351459850587
  H   -4.71587370690491     -2.73417258268378      2.91484073059013
  H   -4.15645861657897     -5.10739566520296      2.35585620526255
  H   -1.99733877354154     -5.58455918349064      1.23468349263203
  H   0.17307826326394     -4.83378506798477      0.57221691054398
  H   1.76470502990386     -2.97352866027861      0.18202127162430
  H   0.88560400533143      1.38231411603835      1.85973068891552
  H   0.56124000199033      3.18686280717854      3.46467500459868
  H   2.39330313472968      4.80328656315827      3.95109782364357
  H   4.60961371654139      4.49319829641791      2.89222810515802
  H   6.11009187139592      3.24366484761300      1.50225350915196
  H   6.59491244107922      1.30679610165053      0.03314412030252
  H   1.32854502841705      2.35784620955103     -0.94327729520088
  H   -0.44493223039455      3.47706730555247     -2.26674141673609
  H   -2.45263106963498      3.25299358992846     -3.43790770031425
  H   -4.63562673492007      2.16077468549291     -3.85118764412630
  H   -6.49130275456041      0.85229514012819     -2.96143728459520
  H   -7.60001220377162     -0.21574916174562     -1.01544431270550
  H   -6.35477768099914     -0.36675724318009      1.14583361989651
  H   -3.99219578839562      0.31020883794278      1.23277535696338
  C   5.61408286023210     -1.05197907916592     -1.59741184876964
  C   3.01138492783485     -1.98770769145849     -1.92535683073889
  C   5.34876753164477     -2.10978627958248     -2.46931976054068
  H   6.61709575982327     -0.64319513768587     -1.51895486765778
  C   4.04502846212171     -2.56589842793851     -2.65110953095703
  H   6.15418177548548     -2.55811546108184     -3.04310895561595
  H   3.81246885084892     -3.34891915677916     -3.36579513046016
  F   1.75172855405753     -2.37985401577264     -2.22112753157908

TS-enantiomerization(P/M)-Z-stable-MC
Final Gibbs free energy: 1713.37993398 Eh

66
 
  C   -3.60383024499638      1.99606342520056     -0.17632368391333
  C   -2.16073695855381      1.97450140007862     -0.38938769433306
  C   -1.31070707343978      0.83624042244750     -0.59864740914646
  C   -1.38874046066576     -0.61856032705817     -0.20453490021825
  C   -2.40011576713730     -1.63331112998897     -0.11244335082029
  C   -3.58436657185849     -1.70517412870651     -0.88674760663928
  C   -4.53348667255600     -2.68139050998804     -0.69283437752724
  C   -4.34967492582180     -3.67163938640164      0.29115047263430
  C   -3.14351317096599     -3.74155989632817      0.94541431783230
  C   -2.12186735362722     -2.79174902049167      0.70384958980656
  C   -0.79961346369200     -3.06548734053777      1.12789921605220
  C   0.22651549369620     -2.25677240299035      0.72490298907055
  C   -0.06998175730697     -1.02352599141718      0.11185452009108
  C   0.86783784783436     -0.04810499312314     -0.40914159105138
  C   2.25106205438982     -0.17186356025312     -0.49224944465820
  C   3.17693627657557     -0.74494556811835      0.47856445281406
  C   3.04770685988235     -0.95514615152679      1.88673179240230
  C   1.91657411777718     -0.58879957116822      2.65317800834820
  C   1.86256984985042     -0.83828513818666      4.00607725758989
  C   2.93500069946027     -1.47225492141311      4.66543108837732
  C   4.07303327335503     -1.79029638278971      3.96362322782981
  C   4.17566464313150     -1.51622295989888      2.57794289394542
  C   5.39921396189722     -1.73641666219521      1.89320940197112
  C   5.55482520613838     -1.36264676277362      0.57875103400508
  C   4.44848409226886     -0.85061392469577     -0.11458360084682
  C   4.38304604865062     -0.31322717699129     -1.46331271657836
  C   3.05661281828609      0.15628076235907     -1.67297293355521
  C   0.07468174799011      1.08993220855485     -0.81285295293911
  C   0.61263522944419      2.37741068893206     -0.94060382702251
  C   -0.18032237891788      3.45217262415004     -0.64207797122526
  C   -1.52171053615430      3.25607703167974     -0.25722447108001
  C   -2.18657617358277      4.33299127372360      0.40853842929640
  C   -3.42280041644128      4.18143124687444      0.94884963412884
  C   -4.19099795736012      3.02472168845472      0.62093609707405
  C   -5.56786641390312      2.97614413347211      0.91841506977462
  C   -6.38636641202102      2.02403305747380      0.34263837279309
  C   -5.84765762876484      1.14818708801736     -0.60825555603567
  C   -4.48749708984898      1.15401008882313     -0.86108388600221
  H   -3.69985073976334     -1.03713135556733     -1.72210080807710
  H   -5.41398309221854     -2.70468541825243     -1.32874479321313
  H   -5.11809286828636     -4.41854023754638      0.46869435424237
  H   -2.92520410305220     -4.57003704369106      1.61501525330147
  H   -0.60611224249598     -3.97473176436433      1.69089370657157
  H   1.25555692410992     -2.53416321651341      0.91855560542901
  H   0.98683034701038     -0.53346701334299      4.57230602731917
  H   2.87202622902896     -1.67709318607391      5.73025023002821
  H   4.92751729896326     -2.23461490992613      4.46832404798438
  H   6.23315271488835     -2.16098158815819      2.44646800872510
  H   6.51808854589584     -1.45978779936272      0.08570599131061
  H   1.67440683947733      2.50933092844440     -1.12497746037739
  H   0.23727415285969      4.45425130546969     -0.59546891218993
  H   -1.63369213487351      5.25951247205564      0.53988122979263
  H   -3.88188231403543      4.97229934898561      1.53639117842287
  H   -5.98613020543927      3.74573169473596      1.56265293079970
  H   -7.44930868703200      2.00684950458447      0.56561505627143
  H   -6.49692196439370      0.48396281525626     -1.17163091626115
  H   -4.09402291828677      0.57383286860420     -1.67719637048040
  C   5.35134141557285     -0.26113873123645     -2.45565489696478
  C   2.74523451865950      0.59154046132967     -2.95702723989784
  C   3.70190353011519      0.67728311039484     -3.96025417760990
  F   1.48015168343268      0.94640596948752     -3.27598208819294
  C   5.00580658116645      0.25866000252345     -3.70425460926434
  H   3.41038282969131      1.06050040497588     -4.93298357082026
  H   5.74884342872339      0.32049610683641     -4.49356021385057
  H   6.35460539020706     -0.63489390329293     -2.27381880777771
  H   1.08582804706261     -0.08531405955506      2.17275135253437

TS-enantiomerization(P/M)-Z-metastable-MC
Final Gibbs free energy: -1713.37516504 Eh

66
 
  C   -3.54242175304799      2.19593948884830     -0.57337272783959
  C   -2.08178472428768      2.19032696022485     -0.61121670108934
  C   -1.18757284950676      1.07670150431425     -0.47934572247214
  C   -1.27843924396464     -0.35767689741222     -0.00485840005984
  C   -2.28595573121036     -1.37882449753715      0.15766260591976
  C   -3.38086161194145     -1.62945598794017     -0.70550070664485
  C   -4.31597569599734     -2.60670205755443     -0.44974845523726
  C   -4.21189751903590     -3.41399734596671      0.69740596268963
  C   -3.07854167580376     -3.32207435449485      1.46904601948346
  C   -2.06304640932867     -2.38111689400797      1.17491870488804
  C   -0.79392922050366     -2.51434927516244      1.79191095724000
  C   0.25599696297729     -1.76599123888395      1.34136805682759
  C   0.01305418638905     -0.71823525431718      0.43033333816516
  C   0.97797598097857      0.28552119260932      0.04875426843705
  C   2.35974254114217      0.19450324832793      0.22494644153679
  C   3.19414502669284     -0.98550490577945      0.01104448200228
  C   2.93716775500319     -2.22478400476608     -0.66222308310942
  C   1.73924168378776     -2.55199338410767     -1.33980698581541
  C   1.56548200669243     -3.78204193201656     -1.93490520369639
  C   2.57926616577400     -4.75824209890047     -1.88472700518106
  C   3.78089336301496     -4.45508341267740     -1.29090666251061
  C   4.00399680729339     -3.18890981507704     -0.69761133202635
  C   5.28990824669545     -2.86038071493374     -0.19480780687311
  C   5.56101098798502     -1.60559134867392      0.29542389611082
  C   4.51551554735678     -0.67606141722376      0.38726149724761
  C   4.56402616017347      0.69539469303751      0.86091868331681
  C   3.25258522443364      1.23500783792986      0.74283121839853
  C   0.21131489631223      1.38533556789065     -0.47139988430078
  C   0.72563798889168      2.61010372128024     -0.90291818159436
  C   -0.12753611441782      3.68054259799783     -0.97434968163633
  C   -1.49187922615920      3.50594976261630     -0.67950849209538
  C   -2.25495598297598      4.66711383143026     -0.34644090853799
  C   -3.54290288354614      4.57597727937862      0.07278043251757
  C   -4.23912053665011      3.34013746292640     -0.07869487451548
  C   -5.63806150573689      3.28720219927805      0.08441048092663
  C   -6.36532024378338      2.19449873645447     -0.34662679801064
  C   -5.70389854244279      1.16128301412088     -1.02116689239452
  C   -4.32509874287535      1.18304645620730     -1.13297962319811
  H   -3.42478621649756     -1.12432740140011     -1.65543102485095
  H   -5.11862192532675     -2.77520969623869     -1.16221266867533
  H   -4.97295550226613     -4.15651877791161      0.91914836572845
  H   -2.90698925370333     -4.01964063833267      2.28528523505136
  H   -0.65659529662887     -3.27432308136936      2.55637893959028
  H   1.26152914802286     -1.92084781181506      1.72062820528034
  H   0.94752816666660     -1.81816588835658     -1.41552239188209
  H   0.63745107550746     -3.99488305653299     -2.45840017246322
  H   2.42245160601250     -5.72999768165468     -2.34389176346885
  H   4.59387065298280     -5.17716752094835     -1.28842467831033
  H   6.07309948278305     -3.61254500674700     -0.24599727524527
  H   6.56500119253852     -1.33963302954334      0.61387214701192
  H   1.79292834526957      2.73161582789924     -1.05800257862946
  H   0.25003182009307      4.68416168409227     -1.15037571067069
  H   -1.74289341753798      5.62576887553556     -0.36132466933949
  H   -4.08613257068839      5.45025955267715      0.42201096617850
  H   -6.14301289174408      4.15401555886691      0.50391333432985
  H   -7.44502345855734      2.17296632410090     -0.22981187656171
  H   -6.26932500007765      0.35612493313891     -1.48204743904718
  H   -3.82628833038755      0.45787662658848     -1.74748348371173
  C   5.60834732478060      1.40022301673435      1.44079254720759
  C   3.03092177920266      2.44981031850890      1.38676504462014
  C   4.06331905016053      3.19115512454339      1.94813714840190
  F   1.78074276917372      2.94320287833611      1.51817695903202
  C   5.35565229181785      2.67304688380282      1.95596555426922
  H   6.59792410663411      0.96062954555215      1.52339505373590
  H   6.15903779535562      3.25057269014047      2.40309836636358
  H   3.83502593803610      4.15426103289296      2.39345694918646

TS-enantiomerization(P/M)-E-intermediate-MC - patwhay A
Final Gibbs free energy: -1713.37032504 Eh

66

  C   -3.72794759997404      1.12758320846743      0.59706371407581
  C   -2.30529529487305      1.35067357111721      0.36951242121085
  C   -1.28508561942684      0.35851742863486      0.15164620752082
  C   -1.15929257579217     -1.09570820133276      0.53117892464599
  C   -2.00868923970340     -2.23824728767489      0.73709847198798
  C   -3.05324731611254     -2.66388082408626     -0.12362952648914
  C   -3.81329376141721     -3.77676996912044      0.15152236745110
  C   -3.57747328033196     -4.53464552901886      1.31610628108601
  C   -2.48214136220733     -4.24553869888007      2.09286545533759
  C   -1.62452056029908     -3.16402339962075      1.77421830349652
  C   -0.34873844847232     -3.06345134378300      2.37900372509918
  C   0.59221225376937     -2.23383931696309      1.82458221946979
  C   0.19927460820185     -1.30739399832196      0.84290707130210
  C   0.99502723698926     -0.30169127319459      0.13794098560667
  C   2.29129873278085     -0.40501513719133     -0.30121073812151
  C   3.09091079427523      0.63764717684358     -0.98143793472104
  C   2.77040153423826      1.57216424773485     -2.00158226806990
  C   1.55514803946640      1.56355598203241     -2.72905850976353
  C   1.31574253141821      2.49241505483241     -3.71363716268153
  C   2.27610845435134      3.48077934923262     -4.01984385373506
  C   3.48640003184873      3.48601613681158     -3.36905156392435
  C   3.78099561408081      2.52350570012192     -2.37226763627772
  C   5.07132445575894      2.45643843320522     -1.78637755590876
  C   5.40703580133672      1.43752116747206     -0.92569749912818
  C   4.42000117651557      0.50837846274167     -0.55838698179160
  C   4.56872405879431     -0.76822068414322      0.13475129302461
  C   3.29713953972574     -1.40191783500783      0.13366492598286
  C   0.05080048534786      0.80789217942811     -0.04196071293649
  C   0.41091873833525      2.15386631471133     -0.03741522014759
  C   -0.54532739381299      3.09818943623899      0.23888135613431
  C   -1.87301586408623      2.71848807222417      0.49062186088571
  C   -2.74988689684595      3.72745686778323      1.00111557569981
  C   -4.00151754314381      3.43702452662898      1.42992394054565
  C   -4.53309089723581      2.13191156284133      1.21768411440457
  C   -5.88368239614894      1.86158625252086      1.51820942323210
  C   -6.47342171717633      0.66840275081650      1.15282698260701
  C   -5.72546153173689     -0.26367889544314      0.42218808028439
  C   -4.39396514653197     -0.01777477636695      0.14902359611206
  H   -3.19061239033349     -2.16456834636610     -1.07538878629028
  H   -4.57990534955047     -4.08773680169437     -0.55243114271318
  H   -4.20890297780118     -5.38692464786031      1.54988277041824
  H   -2.20935824310437     -4.88997591293501      2.92501990752781
  H   -0.09748911378776     -3.71988020515308      3.20746627623125
  H   1.61069382201176     -2.22801164697709      2.19639866115023
  H   0.81410409291503      0.80200365150688     -2.51106965975981
  H   0.38151662798599      2.46073852535987     -4.26728620375199
  H   2.06615185132768      4.21723055346720     -4.79019521676497
  H   4.24965541107441      4.21609722077293     -3.62744927921456
  H   5.81290015449484      3.19570273477248     -2.07849843039703
  H   6.42085701157954      1.34363955745008     -0.54666025177001
  H   1.44895781789393      2.44634425446064     -0.12840400888139
  H   -0.26792111975011      4.14282329926936      0.35101319953038
  H   -2.35342251703071      4.73533600993924      1.09248431456472
  H   -4.63392946685298      4.19815092990946      1.87990802932034
  H   -6.46518368436353      2.63405818199810      2.01564326416814
  H   -7.51725854069068      0.47722247113856      1.38478026225302
  H   -6.19148191449398     -1.17163530308009      0.04883812285370
  H   -3.85122528811108     -0.69493691423864     -0.47961116194998
  C   3.28352289190448     -2.76523199474011      0.37435853597228
  C   5.71566575584914     -1.42216716878108      0.55907247576192
  C   4.41851630049742     -3.45205899212419      0.79570175626197
  F   2.17318393128944     -3.49712897344275      0.12361050978293
  C   5.62356838086972     -2.76856992824129      0.92109962937717
  H   4.34939240120641     -4.51914509294263      0.98151719855084
  H   6.67515054781607     -0.91386242978994      0.56843279206927
  H   6.50848396524860     -3.30572974397032      1.24878630219189

TS-enantiomerization(P/M)-E-intermediate-MC - patwhay B
Final Gibbs free energy: -1713.37021578 Eh

66
 
  C   -3.82261520361235      0.77055794072227     -0.57367089724110
  C   -2.39377656862093      1.05161589520105     -0.66076931356930
  C   -1.30904051164429      0.26854991027088     -0.12836967880581
  C   -1.16560552297765     -1.18782501111922      0.23200217542107
  C   -1.97743411619500     -2.26135363177740      0.73766106226972
  C   -2.87082130971440     -2.17725244199153      1.83641215555150
  C   -3.60212329785309     -3.26149868921015      2.26219338445720
  C   -3.48970219749375     -4.50310693268209      1.60473770133246
  C   -2.52957442194950     -4.66411914052799      0.63560855768210
  C   -1.69301081764081     -3.58803882520450      0.24924882660011
  C   -0.52064650830884     -3.82926796996474     -0.50633715743102
  C   0.44484778403439     -2.85718772669627     -0.57447056260797
  C   0.14677670127285     -1.55877079129687     -0.12517355167767
  C   0.98156270714521     -0.35653830476745     -0.11199885111239
  C   2.32796786982006     -0.26318659083924      0.13957579319536
  C   3.15554636588238      0.96344040880445      0.12288456697635
  C   2.92273250820950      2.27814711787573      0.60693689793311
  C   1.81570577620944      2.64010335604670      1.41268911139545
  C   1.65773918345165      3.93193724950871      1.85527785057130
  C   2.59546359744505      4.93004067107595      1.51257815320408
  C   3.70833159863644      4.60181787157018      0.77642575904732
  C   3.92101877581601      3.27378974422477      0.33165192599594
  C   5.12543822797168      2.91168137801456     -0.32475194877166
  C   5.39921760122365      1.59915626953472     -0.63085704590364
  C   4.42283743606624      0.62443930941020     -0.36779747994643
  C   4.54492294817957     -0.83050540605665     -0.38236285017416
  C   3.31837723200105     -1.36433551197075      0.09728891069435
  C   0.01896715249731      0.72488073689972     -0.35763123834478
  C   0.31367222108313      1.89623806294238     -1.05222498936504
  C   -0.71229097134262      2.61312174893150     -1.61349576343869
  C   -2.04199585441533      2.18473966180049     -1.47690524850672
  C   -3.01782560798898      2.84006087309751     -2.29249886101807
  C   -4.29614986681798      2.39948132261875     -2.37056843249941
  C   -4.73871706634650      1.36548146080693     -1.49566059223565
  C   -6.10139844948228      1.00550095213461     -1.46363148409979
  C   -6.59220621069692      0.14393086896879     -0.50407727471958
  C   -5.72475439643150     -0.33328684216192      0.48680570290777
  C   -4.38282364905122     -0.00802744017231      0.44518095268091
  H   -2.90553486144706     -1.26548102379851      2.42116638115943
  H   -4.24775333818259     -3.16359148315359      3.13027828226945
  H   -4.10226124523277     -5.34376061997768      1.91750511835720
  H   -2.34229879381596     -5.64246314420124      0.19977811270796
  H   -0.35392130825209     -4.81415795527769     -0.93364446795152
  H   1.39990944199859     -3.05966607471088     -1.04594567386020
  H   1.09484128478018      1.87970516265976      1.69361822662461
  H   0.80718742184544      4.18598521309170      2.48161712947662
  H   2.44890749193754      5.94970447140570      1.85711513857180
  H   4.45907194016568      5.35341556883602      0.54437134174894
  H   5.85854250800595      3.68793812750736     -0.52923592177007
  H   6.35854177581290      1.31800235263232     -1.05619524459457
  H   1.34041745695205      2.17454744154667     -1.25028208892514
  H   -0.50060792323796      3.47099684984133     -2.24576849675153
  H   -2.68101963547060      3.67332458731720     -2.90373090045765
  H   -5.01038267472883      2.86012741604954     -3.04838537251177
  H   -6.76915675584571      1.45330170642396     -2.19569019876371
  H   -7.64608308843200     -0.11886404155397     -0.48774904528073
  H   -6.10400262860979     -0.94198424809049      1.30333157026921
  H   -3.74479053011062     -0.31068584926273      1.25133640836935
  C   3.34456995985883     -2.67673271943091      0.53747112145476
  C   5.65875455733216     -1.62733537794717     -0.60071008147083
  C   4.44883339234733     -3.50081201806065      0.33913007660737
  F   2.31605932148984     -3.18234459632704      1.25727832567231
  C   5.59011565027610     -2.98130014855407     -0.26281248708395
  H   4.41104737449758     -4.52564682467267      0.69443751950708
  H   6.58116488053802     -1.20185126494423     -0.98453317323017
  H   6.45123518716614     -3.62478306136978     -0.41565786659150

TS-enantiomerization(P/M)-Z-intermediate-MC - patwhay A
Final Gibbs free energy: -1713.37010518 Eh

66
 
  C   -3.67307580247245      2.05117007517242     -0.67414456679759
  C   -2.22984419790688      2.22303725736175     -0.54108812416175
  C   -1.26681329396897      1.25467132571989     -0.08716150895156
  C   -1.25352473000674     -0.25324031720287     -0.04974829392605
  C   -2.17762016835321     -1.34551980704365      0.10560015144020
  C   -3.19548762469732     -1.43591748776250      1.08923885156422
  C   -4.02684800433299     -2.52859151732220      1.17593558165387
  C   -3.89386361359925     -3.60239906154985      0.27331841220408
  C   -2.82965088772487     -3.61988813449140     -0.59552075496592
  C   -1.90082861679056     -2.55116853636934     -0.63585591126475
  C   -0.65449382985377     -2.71402543545152     -1.28741030737080
  C   0.36222309245908     -1.83464819477263     -1.01456807768498
  C   0.07038605041095     -0.64341649759023     -0.32602403801677
  C   0.96256554622565      0.45280498978403      0.05448285310555
  C   2.26197557283118      0.36172420489603      0.48582443337945
  C   3.15534999979611     -0.81711244407323      0.41141427447477
  C   2.94733056412349     -2.19643284878128      0.68073989845673
  C   1.79251328921674     -2.71398259985519      1.31715336741695
  C   1.67095149108999     -4.05867290241101      1.57544257368502
  C   2.69217401787699     -4.95826903994330      1.20189370217682
  C   3.85162640156315     -4.48315333395498      0.63721737329365
  C   4.03055860891203     -3.09814232705723      0.39946400331717
  C   5.28298647904020     -2.59311701387966     -0.03522395224952
  C   5.51627944017824     -1.23900920645543     -0.09687431646044
  C   4.45658618150080     -0.35680983766123      0.16941341461919
  C   4.49331638099897      1.08374483995723      0.40617354813754
  C   3.18007358105403      1.48920298352269      0.76191724365371
  C   0.10553453271983      1.63827679717739     -0.05967128590537
  C   0.55018123882883      2.89961912815849     -0.44576817617144
  C   -0.35581621616644      3.80730549801172     -0.93312939051521
  C   -1.71553898654365      3.47625397435239     -1.03226059620964
  C   -2.54665972050513      4.38111633727255     -1.76552207851585
  C   -3.83211914564341      4.08435853101462     -2.07024223641625
  C   -4.43621578215527      2.91937776569556     -1.51488912388703
  C   -5.81204354289887      2.68010942378752     -1.70846483654124
  C   -6.46354862363125      1.66358620415340     -1.04046479287967
  C   -5.74872676335381      0.89292550401233     -0.11489279539699
  C   -4.39467017509272      1.10366102260209      0.05956640510455
  H   -3.25790780442204     -0.67400833951966      1.85775109704501
  H   -4.77057786707291     -2.57276196788471      1.96644159492351
  H   -4.58067929180454     -4.44257668505127      0.31942066084588
  H   -2.63727345189958     -4.49142801015743     -1.21659985218118
  H   -0.48250326403433     -3.59645591277791     -1.89737455766677
  H   1.36707368619078     -2.01500523756300     -1.37877789835405
  H   1.00647022636658     -2.03195842785673      1.62336308162348
  H   0.78154974069154     -4.43132343832110      2.07605152152408
  H   2.57313530248711     -6.02072940862632      1.39410077683178
  H   4.66644059646432     -5.16113548814968      0.39479347517803
  H   6.08109438768838     -3.29909911526728     -0.25074736718335
  H   6.50518254314252     -0.85676723236874     -0.33393506941217
  H   1.60859410285520      3.12161190965251     -0.49410242805917
  H   -0.01762923254279      4.75872745108084     -1.33438678579642
  H   -2.08972125326263      5.29838612223127     -2.12762417005005
  H   -4.43295106556781      4.74830636869270     -2.68649966605470
  H   -6.36044187638143      3.34159893051507     -2.37479922775931
  H   -7.52567677571096      1.49607847082756     -1.19465074000787
  H   -6.25622400563867      0.14184052164527      0.48460273240760
  H   -3.87466743383642      0.56227162733715      0.82375226390561
  C   5.57549369081869      1.94698451094525      0.49313718320280
  C   3.04910960643177      2.72444142250364      1.37221637843828
  C   4.11778204304708      3.60835406261684      1.48515411903048
  F   1.87332974828334      3.08856212676726      1.93628274579658
  C   5.37084649339718      3.22662289109725      1.01542220324624
  H   6.57051886539857      1.62469582360315      0.20111150458023
  H   6.20426352918494      3.91699062181994      1.10380726196394
  H   3.96014601659741      4.56834708318477      1.96621823858678

TS-enantiomerization(P/M)-Z-intermediate-MC - patwhay B
Final Gibbs free energy: -1713.37019199 Eh

66
 
  C   -3.40477839997189      2.55350994858552     -0.06624460778625
  C   -1.95695821205358      2.50972181110605     -0.23645648507699
  C   -1.12039795511075      1.34382918848565     -0.33767063435282
  C   -1.26904541808835     -0.07940439907126      0.14091499343234
  C   -2.31092138632967     -1.04447163969501      0.37470876689678
  C   -3.37645682482424     -1.34773762497977     -0.51114991672285
  C   -4.32490722122354     -2.29739322314322     -0.20878522548824
  C   -4.26836207811716     -3.00279258617408      1.00965545326343
  C   -3.17246234113017     -2.84707499559400      1.82365128622675
  C   -2.13201538776191     -1.94715575477944      1.48548595808444
  C   -0.88191224197555     -2.02251287342414      2.14575519270421
  C   0.20988756839575     -1.41256603219274      1.58238821589377
  C   0.01679938338671     -0.50083998891055      0.52902013150704
  C   1.00324265184282      0.29419525794649     -0.20458678591989
  C   2.26638868017396     -0.08159311294092     -0.58554121511335
  C   3.03687228887609     -1.25720629784030     -0.11962724160652
  C   2.67662237526855     -2.61375796219781      0.09943537621661
  C   1.44815219072262     -3.18400578351764     -0.31518120270611
  C   1.17801306236814     -4.51429077695351     -0.09834809839693
  C   2.11654762800569     -5.34202179258917      0.55410773371007
  C   3.34208291858426     -4.83599143912858      0.91601653116687
  C   3.67293073821527     -3.48171020801241      0.66477325171860
  C   4.98874127377653     -3.00263317221508      0.89191728745557
  C   5.36252134855233     -1.74293860964098      0.48502111953860
  C   4.38798674363455     -0.89048389228976     -0.05912826490459
  C   4.56107734146524      0.37112471981042     -0.77442900661453
  C   3.28123484661201      0.77702119333199     -1.23541445736342
  C   0.28202639145219      1.53878709493953     -0.49335275674023
  C   0.87264809996415      2.79842233253074     -0.54861374697071
  C   0.08747870400145      3.91220434992149     -0.38588200501439
  C   -1.29543455158253      3.78798278971712     -0.18422448060355
  C   -2.00074980801420      4.96938269108655      0.20877961417400
  C   -3.30050301969554      4.93364781697648      0.58786617124632
  C   -4.04417664250980      3.72704113519921      0.43956643701717
  C   -5.43163873992425      3.71793317505934      0.68920178385343
  C   -6.20745982544338      2.61894389463455      0.38101771773731
  C   -5.60751964779059      1.51644350768717     -0.24050080445669
  C   -4.24401588922188      1.50706431987019     -0.46204194969017
  H   -3.38937362094762     -0.89840456191610     -1.49715172751382
  H   -5.10442851761516     -2.52302479809302     -0.93089431437961
  H   -5.04354270362386     -3.72051952077326      1.26198258244216
  H   -3.04619847048643     -3.46879704444147      2.70667365913510
  H   -0.77865374493279     -2.65757276816069      3.02126482591259
  H   1.20517035366044     -1.57255483355389      1.98069335179523
  H   0.72308528400492     -2.56284048143373     -0.83052641559216
  H   0.23420614905749     -4.93302886384802     -0.43651937643120
  H   1.88077083192001     -6.38646179660044      0.73705763284824
  H   4.09262311388139     -5.47813241807942      1.37065322735507
  H   5.71872414107510     -3.67853150331139      1.33017923602276
  H   6.39526104606273     -1.41629885258382      0.56948549973452
  H   1.94991057798180      2.90313766812096     -0.57837506552614
  H   0.54020460090331      4.89774941983195     -0.32115530479766
  H   -1.43676142350609      5.89749911672398      0.25220062620749
  H   -3.80675878722584      5.82503765709250      0.94944120662666
  H   -5.88675391535407      4.61583185942992      1.10021769971657
  H   -7.27668588867893      2.62956570339670      0.57242189093635
  H   -6.21073627669995      0.67480050234076     -0.57021809525285
  H   -3.80573276701442      0.69715657341421     -1.00970838900339
  C   5.72088192580682      1.02606859673614     -1.16163531708818
  C   3.24855922146975      1.74074807766730     -2.22823727236531
  C   4.39582429881824      2.40768698177827     -2.64648470038786
  F   2.09072176182358      2.02420786203400     -2.87016761362858
  C   5.62421802773277      2.06775438533777     -2.08770357518841
  H   6.69006603123391      0.71125834982721     -0.78650034392235
  H   6.51900953707856      2.58864057725252     -2.41489653809373
  H   4.31485056904498      3.16035105021294     -3.42420152587662
