# Supplementary material for: Towards helical-chirality-controlled molecular motors
Source: Chem Sci. 2026 Apr 29;17(25):12377–84. doi: 10.1039/d6sc00373g (PMC13174676; doi:10.1039/d6sc00373g)
Supplement: SC-017-D6SC00373G-s002 [file SC-017-D6SC00373G-s002.zip › XYZ-coordinates/MD.xyz]

(P)-E-stable-MD
Final Gibbs free energy: -1653.4439173 Eh

69
 
  C   -0.39747438857720     -1.39480490079821     -0.02096674421662
  C   0.87619384611885     -1.38628707882108     -0.71793391616267
  C   1.78774639150185     -2.46747505369446     -0.78367481832814
  C   1.68493678129059     -3.90730014909214     -0.51232779906710
  C   0.60455876291868     -4.82398197904512     -0.63627063176020
  C   -0.67507795482531     -4.47474351101545     -1.13423491156229
  C   -1.67838701145360     -5.41100713314788     -1.23043834209524
  C   -1.45626611609967     -6.74408684482239     -0.82809347550567
  C   -0.21009023682799     -7.13003942639171     -0.39094192749622
  C   0.85448305733475     -6.20185551737786     -0.31504316561475
  C   2.17202569634157     -6.63389640860519     -0.00241922424859
  C   3.23231465358202     -5.76757769629181     -0.06734745331795
  C   2.99068522186998     -4.40324352653411     -0.33045397135716
  C   3.93985780381126     -3.37276370564151     -0.71728211764595
  C   5.32642393922688     -3.48856532656896     -0.76323881197030
  C   6.19380956125444     -4.05161660297010      0.26910865588230
  C   5.94309317219838     -4.42026497605642      1.62986110488501
  C   4.70572895771269     -4.27189291148351      2.30025059788453
  C   4.54504652641710     -4.67916058572491      3.60612342673145
  C   5.61199893800046     -5.26239332024690      4.31745013770705
  C   6.84570539448622     -5.36655300824467      3.72121323897710
  C   7.05398084161827     -4.92692205476963      2.39130383328451
  C   8.36081088180661     -4.93277841108139      1.83950254391558
  C   8.60625614922392     -4.41400639758483      0.59005138563982
  C   7.52410934604872     -3.96943439459395     -0.18211340051318
  C   7.53737600457326     -3.37288776087606     -1.50741225338489
  C   6.19490061669020     -3.07939619502811     -1.87648682100424
  C   3.15472877200163     -2.20468390133331     -1.06937431609198
  C   3.59131427647260     -0.93008161821046     -1.45067600454014
  C   2.65121232327208      0.05629902208968     -1.65212554856452
  C   1.29941333664967     -0.14604935936365     -1.29903403649631
  C   0.34938103429103      0.90408712598839     -1.48680218188713
  C   -0.92860883967855      0.79109221110933     -1.03719055357966
  C   -1.31903961508731     -0.32989003948383     -0.24063753116082
  C   -2.57040820170809     -0.34591238912682      0.40976839017789
  C   -2.88548854872247     -1.33834522599754      1.31494153340996
  C   -1.93919956529861     -2.33090470607937      1.61193467379450
  C   -0.72484064649524     -2.35846113887524      0.95431355985492
  H   -0.85661264280809     -3.45787084356541     -1.46235749609003
  H   -2.64889551592382     -5.12159881538757     -1.62376570817224
  H   -2.26194769628247     -7.46995269739884     -0.89229643145964
  H   -0.01576648469061     -8.16604239072108     -0.12375910976170
  H   2.33328356298825     -7.68441093938215      0.22569538117489
  H   4.24773196785052     -6.12451439390712      0.07645107436130
  H   3.58542856102245     -4.53673112721100      4.09550292180593
  H   5.46645434120301     -5.59370544667470      5.34157260247427
  H   7.69389944185493     -5.76580930920869      4.27221698913833
  H   9.17736769889293     -5.31603606260406      2.44647543108621
  H   9.62037020156775     -4.35516746751668      0.20463239374959
  H   4.64661084006886     -0.73644070078489     -1.62028127993404
  H   2.94624701714901      1.02733754445801     -2.04123501246344
  H   0.67734982855342      1.80394395275279     -2.00147663705330
  H   -1.64962806842608      1.58740563067302     -1.20474172166486
  H   -3.26994692807006      0.46258370076291      0.21122759702875
  H   -3.84654887630102     -1.33207619413767      1.82132671790365
  H   -2.15773699154602     -3.08104130832778      2.36673913361348
  H   0.00140473212242     -3.11998185201235      1.21402426794288
  C   8.59930324045639     -3.18013026740083     -2.37366861265260
  C   5.90907820466241     -2.75689759452475     -3.21719649670302
  C   7.00600142456663     -2.53755090819407     -4.07049976787363
  C   4.53692455256531     -2.71750374829952     -3.82207026953447
  C   8.32216739387787     -2.71085134878124     -3.66006352540067
  H   6.80499052552552     -2.25413970956974     -5.10082738726676
  H   9.13252744965721     -2.53564494318251     -4.36204971435192
  H   9.61710499852408     -3.41753880134232     -2.07659177047153
  H   3.87189136444939     -3.80947556728085      1.78835019456073
  H   4.60135839518149     -2.94848603417876     -4.88891856722071
  H   4.06138861368849     -1.73460599762140     -3.72292820278165
  H   3.86724768568003     -3.43647146363937     -3.33997011855670

(P)-E-metastable-MD
Final Gibbs free energy: -1653.44048068 Eh

69
 
  C   -0.80858122862415     -0.90649280899916      0.02939795839072
  C   0.57196462908863     -0.98577631634766     -0.40564412705485
  C   1.48552486270571     -2.01808866011890     -0.06831391872897
  C   1.35206103349540     -3.42951856936987      0.32545860427960
  C   0.28118397285326     -4.36481690702446      0.24250108909914
  C   -0.92347724391449     -4.13202988457523     -0.46577731627236
  C   -1.90894859377570     -5.09023526694994     -0.52801585474089
  C   -1.75004512840730     -6.32704706010700      0.12969600727658
  C   -0.57354241291065     -6.60679688000804      0.78540476864797
  C   0.47890043805848     -5.66252779691532      0.82973290250411
  C   1.73316035919702     -6.00387090198614      1.40236099363319
  C   2.80468820861755     -5.15421678736082      1.30217408764167
  C   2.62968024092336     -3.89441997293308      0.69587338470903
  C   3.61243459409397     -2.85131584802249      0.45592412910033
  C   4.98806981220164     -2.92153877374238      0.67002948879550
  C   5.86394094589309     -4.05166048805662      0.36855542874706
  C   5.67097664418239     -5.21625190624105     -0.44370915313157
  C   4.51244924565922     -5.49755322571796     -1.20529631471335
  C   4.40246618991254     -6.65675559564121     -1.94111012316683
  C   5.44356403600293     -7.60548981229433     -1.95502358066889
  C   6.61205349551922     -7.33603250446759     -1.28392397823006
  C   6.77232478264848     -6.13581516898656     -0.54951445242008
  C   8.03260737163651     -5.81564076837898      0.01741139355642
  C   8.24826480923765     -4.60167268791883      0.62616079168872
  C   7.16667014586951     -3.72477516985275      0.78633658144108
  C   7.15717241090196     -2.38784108058109      1.35509946625280
  C   5.82922027604884     -1.87938137668681      1.28334012689244
  C   2.87277170145322     -1.72652160052998     -0.07850944357200
  C   3.37589936544374     -0.59577572593951     -0.73307361463012
  C   2.48956081009271      0.28001882146059     -1.32075862267011
  C   1.09698417209847      0.12448762473005     -1.14499192675127
  C   0.19682584057826      1.07946044897248     -1.71023253807710
  C   -1.14143039006422      1.01777806705479     -1.47829021730223
  C   -1.67228532701329      0.06525966766532     -0.55425552413909
  C   -3.01885502261797      0.13710416189468     -0.14093323091507
  C   -3.49187609766924     -0.66881601062994      0.87431998493539
  C   -2.61685202569382     -1.55433095162653      1.52239626075136
  C   -1.30557298613323     -1.67055508134073      1.10540864426787
  H   -1.05351907699148     -3.19736552564095     -0.99747141291153
  H   -2.81474423506853     -4.89348517668108     -1.09480388713373
  H   -2.54394461178562     -7.06751629668440      0.09050411045602
  H   -0.42113204850665     -7.57512144725304      1.25610991335769
  H   1.84461606742428     -6.97880991630848      1.86997623171942
  H   3.78183968404710     -5.44839519109783      1.67346516466071
  H   3.70353302881836     -4.77916398974863     -1.23474554319115
  H   3.50436361669744     -6.83334720003773     -2.52668192564006
  H   5.33554953442149     -8.52388475583487     -2.52474278271555
  H   7.44884981050853     -8.02883096328081     -1.33082900646383
  H   8.84439568206928     -6.53120841174483     -0.08723422205204
  H   9.23791550173466     -4.32932155757291      0.98215159505797
  H   4.44887827483248     -0.44037233146642     -0.80921892324439
  H   2.85112825848890      1.13070969599668     -1.89237042976464
  H   0.61304298540717      1.86631604234963     -2.33465116099732
  H   -1.81741708144372      1.74061984859805     -1.92835083579206
  H   -3.67011704247551      0.86865392599894     -0.61332954666554
  H   -4.52710279169525     -0.59351168049763      1.19494053778345
  H   -2.96872744712622     -2.14917189071575      2.36055620324793
  H   -0.63776414388885     -2.34370424812039      1.63144207305634
  C   8.18647692174220     -1.69013736201244      1.96200877900849
  C   5.51042074869561     -0.70822690336207      2.00034250536837
  C   6.57949043437365      0.00003412281914      2.57977450416558
  C   4.12481471459089     -0.19800567835590      2.26107681123908
  C   7.89140455496277     -0.45466423013312      2.54248997680673
  H   9.19053350729876     -2.10207962402878      2.01345529111465
  H   8.67758702555850      0.12805226376736      3.01417777716815
  H   6.35507556252574      0.92559746043598      3.10431389822594
  H   3.41288168011476     -1.02055990090519      2.38046455477553
  H   3.74682042354283      0.42305934510639      1.44037762889796
  H   4.12340652353657      0.41121437398431      3.16892396503569

(P)-E-intermediate-MD - Pathway A
Final Gibbs free energy: 1653.42266537 Eh

69

  C   -0.58677044852889     -1.30456235598738     -0.77724978237979
  C   0.73923091108033     -1.49480020362540     -1.34262667307901
  C   1.71992819369963     -2.41892115953072     -0.89694078185658
  C   1.65050453070258     -3.57343861355245      0.00151379960175
  C   0.57687567105134     -4.42017962101305      0.38983981623875
  C   -0.65106996796635     -4.50111172675852     -0.31022359982869
  C   -1.64166664167654     -5.36128341177734      0.10283378130938
  C   -1.46484817797366     -6.15913131428874      1.25321434066900
  C   -0.27369788298299     -6.12370054369854      1.94018341412264
  C   0.78469690195775     -5.28689230145578      1.51276654538917
  C   2.04564796341316     -5.29362182870748      2.15983322133193
  C   3.12206380536853     -4.63790336651840      1.61173626358756
  C   2.95119502282538     -3.85819008847984      0.44900918664351
  C   3.91316775449801     -3.17741608783812     -0.44293315927238
  C   5.25800044881008     -3.43594700426654     -0.58913607055086
  C   6.12961232240359     -4.17550992942477      0.35807375744958
  C   6.04411256854625     -5.46598490831276      0.93470710830703
  C   5.09276237237865     -6.43925613419684      0.53994017622280
  C   5.08984554684261     -7.69046038742635      1.10733058100964
  C   6.02926817405609     -8.02945453052398      2.10641908410123
  C   6.99668099398945     -7.12611038542851      2.47649468546655
  C   7.05938791307575     -5.84275900594888      1.87931379694576
  C   8.14156426150166     -4.96568030673842      2.14261309961184
  C   8.30305479643365     -3.80467772902609      1.41982254531835
  C   7.31719924192449     -3.44304332421962      0.48795290047881
  C   7.39116058546704     -2.48639679769739     -0.61795961057826
  C   6.22561890958254     -2.65730304114541     -1.41270704169067
  C   3.09010870210807     -2.20854659926074     -1.19874503464350
  C   3.47060828876440     -1.14254928065368     -2.01850075357073
  C   2.49953947254157     -0.40417029609928     -2.66192628102267
  C   1.13518694708687     -0.58361018207943     -2.37155971064841
  C   0.14466154312416      0.17807362501319     -3.06769549834258
  C   -1.16250733971698      0.13235490564385     -2.70277225479081
  C   -1.55173812873326     -0.55030744741990     -1.50756726754921
  C   -2.85050991798185     -0.38391922823003     -0.98389479280177
  C   -3.17619052793606     -0.86085182203252      0.26930295969822
  C   -2.19246271101891     -1.49294155399013      1.04355885630619
  C   -0.93020456593853     -1.71365255612446      0.52714119931316
  H   -0.79290138662454     -3.89754532390273     -1.20030277711626
  H   -2.56801521354273     -5.42753209757595     -0.46091826368909
  H   -2.26400954205917     -6.81839190585661      1.58034296983257
  H   -0.11626732995712     -6.76038367089794      2.80752024908868
  H   2.16635027057144     -5.87251650429784      3.07199272639098
  H   4.08511006151161     -4.69412269515798      2.09957759042493
  H   4.36001278972217     -8.42733742467908      0.78381007551369
  H   6.00242789273724     -9.01666814495669      2.55875349168365
  H   7.75226474826245     -7.39517647096304      3.21075972871621
  H   8.88749918310782     -5.26573979080765      2.87428955329997
  H   9.19091272290748     -3.19150013400282      1.54780596970216
  H   4.51200879240554     -0.89255109395121     -2.16442178250976
  H   2.78341964451438      0.36774800131713     -3.37281601323764
  H   0.46763252723373      0.79434012564665     -3.90318416539698
  H   -1.91574291447060      0.69028089810638     -3.25351231565658
  H   -3.57988691678884      0.17033714975140     -1.56979160444709
  H   -4.17460238080182     -0.71068071195765      0.67025795737707
  H   -2.41845915728806     -1.80938176196269      2.05797535351049
  H   -0.17924756021180     -2.17975944827352      1.15338273972032
  C   8.45665851886758     -1.71965166800982     -1.05621040959152
  C   6.24453527696874     -2.28138001628342     -2.75451541785181
  C   7.34346651600544     -1.51639195366217     -3.19360307112280
  C   5.24598317291037     -2.76817863922092     -3.76856129420884
  C   8.40057402170043     -1.19523479902941     -2.35316075244743
  H   7.37264062218492     -1.20287827233027     -4.23470495005210
  H   9.22422250585887     -0.59495921605517     -2.72927883311491
  H   9.33696233378929     -1.57356027934286     -0.43636141493503
  H   4.37113906648722     -6.18539874047259     -0.23046891564371
  H   5.77131389742605     -3.37398018127367     -4.51646530578723
  H   4.76804914015799     -1.93920526710820     -4.30123614261143
  H   4.46615116363393     -3.38317341996882     -3.31611778235737

(P)-E-intermediate-MD - Pathway B
Final Gibbs free energy: -1653.42255989 Eh

69
 
  C   -0.31049194295343     -1.52380781863966     -1.02419324580517
  C   0.54713036956640     -2.07036847066063     -2.06351214244188
  C   1.32980896125823     -3.25100533503587     -1.97540622820160
  C   1.33377090342735     -4.36305052116757     -1.02198149295862
  C   0.33922405719353     -4.87661680578540     -0.14580263625486
  C   -1.04059392276666     -4.58333860521165     -0.26646497073114
  C   -1.95626189110725     -5.13451427917296      0.59928835910809
  C   -1.53411165764408     -5.98144437713342      1.64608819640334
  C   -0.20399793647903     -6.30739828596721      1.77470060512801
  C   0.75806810789405     -5.79734423536003      0.87049524028045
  C   2.12012716286046     -6.18242520418961      0.93888731770504
  C   2.99736699908886     -5.84908452593219     -0.06544119542789
  C   2.56987069494474     -5.02253573927778     -1.12490328779982
  C   3.20976290983764     -4.62274109002410     -2.39554984857623
  C   4.23526403503725     -5.25746030168512     -3.06038834853172
  C   5.17952254058189     -6.25244899958990     -2.49234109204508
  C   4.98764794880388     -7.47820061197944     -1.80964093444149
  C   3.72792484543377     -8.11398109183188     -1.67764728562032
  C   3.61456215958629     -9.32454273072668     -1.03821866743940
  C   4.75155260228509     -9.95666908501118     -0.48751697156729
  C   5.99483144922614     -9.39186483316426     -0.64132828294623
  C   6.15628600467812     -8.16716472922362     -1.33542650385235
  C   7.44611729175612     -7.65765201152101     -1.62944695647330
  C   7.60543052635997     -6.57323669938466     -2.46318304279949
  C   6.46327512498945     -5.90666866646179     -2.93484586926700
  C   6.32792493530930     -4.97618099014792     -4.05689152134873
  C   4.93965468653308     -4.76886900901227     -4.27941589068242
  C   2.44538189533843     -3.43431568068097     -2.83239468029277
  C   2.72349412122826     -2.49751621512298     -3.83133236749510
  C   1.81567502886186     -1.49068559700232     -4.08498822014489
  C   0.70767959057832     -1.27959156228789     -3.24479942309998
  C   -0.23284302910028     -0.24356085618284     -3.54111559295546
  C   -1.22318393233155      0.07759043562988     -2.66931815808717
  C   -1.24508556183943     -0.50091034909629     -1.36142527556450
  C   -2.10212053949790      0.01761630557720     -0.36886423335936
  C   -1.98722787956959     -0.38268855744491      0.94663084785617
  C   -0.98463236612358     -1.29573630205211      1.30427420759099
  C   -0.17135962546373     -1.85654586825465      0.33825658715459
  H   -1.37681549472071     -3.94045852811951     -1.07312419095422
  H   -3.01346922448359     -4.91672374943226      0.47611492397974
  H   -2.26610717191598     -6.39278152627818      2.33548707560644
  H   0.12551373288562     -6.98649110939020      2.55744677111377
  H   2.45368913000596     -6.79597403489444      1.77183517525330
  H   4.02076980687666     -6.19403099336524     -0.01519386787929
  H   2.64192422449278     -9.80161316656328     -0.95613068420819
  H   4.64250224453521    -10.90459494415192      0.03157918022621
  H   6.88101447989146     -9.89442701598257     -0.26117658912643
  H   8.31437353098225     -8.18746746184912     -1.24548612760129
  H   8.59686498472025     -6.25431913297454     -2.77286626185514
  H   3.63274637781647     -2.55484811659994     -4.41311221659755
  H   1.97412918470408     -0.81054082210659     -4.91814199783835
  H   -0.13487056912981      0.28064256247586     -4.48858269172663
  H   -1.95281916213431      0.84621747498150     -2.91205475436939
  H   -2.82711452060389      0.77652281934503     -0.65325837465429
  H   -2.64049502194882      0.03713959200322      1.70629586221546
  H   -0.84003605768655     -1.56437350308737      2.34696991948217
  H   0.61305374346862     -2.53888789877766      0.64183584084463
  C   7.27702157827227     -4.54188804565680     -4.96545425388955
  C   4.49581383252621     -4.36690017527747     -5.53814053368332
  C   5.47309013669087     -3.94319753689582     -6.46069716830856
  C   3.07072057522762     -4.50391754453345     -5.99928176540374
  C   6.82922009292765     -3.97786517105866     -6.16600612327790
  H   5.14745559959354     -3.61538637622451     -7.44532468111596
  H   7.54909579442286     -3.63314718036805     -6.90294549014051
  H   8.33825336715799     -4.68358002215476     -4.78059693794263
  H   2.85077735421404     -7.63443754643283     -2.10117167809170
  H   2.42027452043906     -4.88885144969773     -5.21197111116675
  H   3.03989812471906     -5.20233195946712     -6.84397474995101
  H   2.66141013827102     -3.55107813724970     -6.35122949395468

(P)-Z-stable-MD
Final Gibbs free energy: -1653.44398211 Eh

69
 
  C   -0.67007838738377     -1.22192352542448      0.49435449453189
  C   0.54702264689925     -0.85369641544552     -0.20531115417071
  C   1.59474023148624     -1.73951471189433     -0.55818436955241
  C   1.70106680056772     -3.20005772803981     -0.67490499823838
  C   0.74927285475843     -4.19516221335930     -1.02753982250984
  C   -0.59351725945165     -3.91460004614258     -1.38376388143660
  C   -1.46578117801422     -4.92509960500437     -1.71490788828940
  C   -1.04266116146961     -6.27053513399885     -1.70423964353565
  C   0.26835802056971     -6.57457813081738     -1.42013441183994
  C   1.20153725220454     -5.55707282587629     -1.11132351297068
  C   2.58203233366097     -5.85999703287507     -0.96896937481605
  C   3.50940195408123     -4.86263205433730     -0.80825252460128
  C   3.07070583740375     -3.53113309551560     -0.65863444133865
  C   3.84973580851204     -2.31310411603665     -0.76448837821571
  C   5.23646130099327     -2.22369613502680     -0.84836066318883
  C   6.01412657516111     -1.41716247443132     -1.78490003803887
  C   5.64491993503469     -0.74285151435109     -2.99242481555533
  C   4.35366925168785     -0.75910664662318     -3.57022801090872
  C   4.07862837935169     -0.06283676931945     -4.72626191234915
  C   5.07860641841340      0.69316187926047     -5.36954110299026
  C   6.36027794461528      0.68140148081172     -4.87384453003266
  C   6.68507865485190     -0.05235681646824     -3.70685403812001
  C   8.03591229153670     -0.15644724258378     -3.28630888194050
  C   8.38973608073960     -0.95840743982394     -2.22654357740204
  C   7.37862425709052     -1.59263416582425     -1.49148710819816
  C   7.50491887018595     -2.51025751981698     -0.37133827033409
  C   6.19866428663977     -2.91041623038166      0.02742371899459
  C   2.89389667633412     -1.21663909114518     -0.79264121973906
  C   3.12528899973611      0.16258675782848     -0.87137655286407
  C   2.04720645151360      1.01630965116034     -0.80227019304963
  C   0.76035554213422      0.53798032765960     -0.46998589525354
  C   -0.33324926796975      1.45055321918735     -0.36358992509952
  C   -1.55358064255717      1.04469287887889      0.07782022337507
  C   -1.73925852256655     -0.28254351686180      0.57410874127340
  C   -2.93637289675749     -0.64314061480180      1.22735896274791
  C   -3.06007751711389     -1.86483090316780      1.85590353298430
  C   -1.97222569929799     -2.75148512540465      1.86733099932014
  C   -0.80631958607733     -2.43639211404256      1.19743024807210
  H   -0.92992957258038     -2.88506616377312     -1.41361500679523
  H   -2.48824895291732     -4.68412753137340     -1.99205888895501
  H   -1.74608937844212     -7.06089238352670     -1.95047947633242
  H   0.61651143498684     -7.60410201801813     -1.45762671458117
  H   2.89825435752703     -6.89622280731237     -1.05864572410720
  H   4.57212327388023     -5.08927373763028     -0.81059444044226
  H   3.56978536410795     -1.34820054498931     -3.11181458476581
  H   3.08011869857827     -0.10827023359285     -5.15232427759814
  H   4.84316997675553      1.25070914518912     -6.27145057282937
  H   7.15682222041169      1.21425993634645     -5.38766243338500
  H   8.79684710260263      0.37409697196351     -3.85334136569364
  H   9.43428420684305     -1.09490860771021     -1.96053664679397
  H   4.12751924031719      0.54718174919920     -1.03143607367141
  H   2.18046850980371      2.08411163572455     -0.95486811139192
  H   -0.16372091874562      2.48705958383215     -0.64468877257681
  H   -2.38454424147039      1.74344917308672      0.13542082157301
  H   -3.74979748804688      0.07783185235786      1.25736672055019
  H   -3.98155455883371     -2.12570726050816      2.36869319143715
  H   -2.04267015186308     -3.69043269359994      2.40913208063188
  H   0.02968395478153     -3.12554034538512      1.23547076409580
  C   6.03574386770783     -3.60333170021882      1.24283834019130
  C   8.64065018379738     -2.91524823820965      0.30817541265953
  C   7.20541449819550     -4.03113037435301      1.89721021830909
  C   4.72410575993351     -3.85282210721152      1.92735400624212
  C   8.47958033627665     -3.72392565059860      1.43542999866082
  H   7.09848306889151     -4.59801504985021      2.81882114454563
  H   9.62889295273854     -2.59131918804166     -0.00638804546253
  H   9.34976061633617     -4.07134196196864      1.98522142080958
  H   4.02880283270165     -3.02188076985141      1.77148304749127
  H   4.88844283492936     -3.98315819840615      3.00041423071198
  H   4.22207643329135     -4.75340772151501      1.55488995275292

(P)-Z-metastable-MD
Final Gibbs free energy: -1653.44010758 Eh

69
 
  C   -0.75938993313904     -1.28536679783060     -0.09653672577620
  C   0.56196201767804     -1.21200194554964     -0.68794657458562
  C   1.65710120331590     -2.06104432570760     -0.37541270332670
  C   1.78702990065791     -3.42203522480362      0.16872443924184
  C   0.87143640469614     -4.49939113485042      0.33036546190920
  C   -0.42570791172883     -4.53227597714266     -0.23936432488483
  C   -1.25377501030990     -5.61594476565471     -0.06003755365115
  C   -0.83665909617818     -6.71861594447810      0.71391135911852
  C   0.43277858824068     -6.74240749642703      1.24248706438555
  C   1.32779919195049     -5.66550568641968      1.03880947577392
  C   2.67206557262212     -5.74729983390160      1.48802436743266
  C   3.58431784405044     -4.78004084563594      1.14843300073838
  C   3.15520787779758     -3.65485574972096      0.41810468747217
  C   3.93242406333646     -2.52366900388400     -0.04729523472443
  C   5.31742148752494     -2.37657279503640      0.00610745345678
  C   6.05778600704101     -1.17249707816886      0.38082165402892
  C   5.64374451895585      0.05466323771122      0.99537641702088
  C   4.33026871829546      0.34997490555333      1.43008007308086
  C   4.01514998863557      1.57107380585244      1.98447625674808
  C   4.99535315768170      2.57117697773905      2.13520916209478
  C   6.29680349939471      2.29779552133330      1.78952594822172
  C   6.66099169879166      1.04030774328181      1.24967311198759
  C   8.02840173934513      0.73826902364812      1.02410932791356
  C   8.41869768614256     -0.51260165412446      0.60828156820283
  C   7.43306136209161     -1.45965996958171      0.29846570146845
  C   7.60435429656763     -2.83452357776055     -0.13884067289076
  C   6.31486263121266     -3.40624332373757     -0.32793528270856
  C   2.97242449483728     -1.57682775639270     -0.58531157826756
  C   3.22064339774463     -0.44821876917216     -1.37668994163350
  C   2.15167754743134      0.22418164763009     -1.92400472847923
  C   0.82576957051376     -0.11983400026759     -1.57674363624535
  C   -0.26631799912025      0.62910282226068     -2.11310107404281
  C   -1.54722965689964      0.39629783127588     -1.72091142503763
  C   -1.82172078558575     -0.51834071401862     -0.65796398556820
  C   -3.11144367498631     -0.59645013348170     -0.09203072811003
  C   -3.34213850579706     -1.34354893689319      1.04468667538753
  C   -2.27500902647263     -2.01449491029155      1.66191939162637
  C   -1.01391813308910     -1.98696718724757      1.10011042716025
  H   -0.75464253656422     -3.70447123497674     -0.85597302840767
  H   -2.23574221770987     -5.62458117691013     -0.52489709311530
  H   -1.50788452229699     -7.55935475807712      0.86466880482906
  H   0.78139993227076     -7.60681260989626      1.80263086748497
  H   2.98029575496124     -6.62110111576477      2.05640157830860
  H   4.62904275438290     -4.87693253397157      1.43170656744049
  H   3.55771709296556     -0.40322633563693      1.35253400682492
  H   2.99878705563906      1.75730522578973      2.32072592519336
  H   4.72906673855795      3.53574118042237      2.55761915747695
  H   7.07875678024322      3.03575671149245      1.95181929642351
  H   8.76968604060328      1.50506205593107      1.23518548983704
  H   9.47217253420430     -0.76072751664179      0.51336146150772
  H   4.24094925786911     -0.13772394846381     -1.58301877712524
  H   2.31245830903536      1.06134533851460     -2.59812154171937
  H   -0.04478072759224      1.39838237192499     -2.84887713175195
  H   -2.37184931958698      0.96028510795992     -2.14969440527607
  H   -3.91518695434869     -0.02306205398805     -0.54774543286717
  H   -4.33628635859860     -1.38337341361568      1.48081449239864
  H   -2.43729505700244     -2.55604495277183      2.58955202087211
  H   -0.19671885921840     -2.49175068788860      1.60299158248784
  C   8.76832575344935     -3.51649192106656     -0.44582463822679
  C   6.20762626660471     -4.62533054130323     -1.02623587499590
  C   8.65563610028873     -4.79838344632258     -0.98984844391504
  H   9.74301626813896     -3.05858550623608     -0.30180606795791
  C   7.40393821288382     -5.31481558050702     -1.29891114745083
  H   9.54831091423259     -5.36930503012654     -1.22923655824769
  H   7.33686805523690     -6.27571938876287     -1.80332121025242
  C   4.93788689363204     -5.20153418640594     -1.57811779226015
  H   5.16488147178027     -5.80308048252037     -2.46270692729582
  H   4.22669245306620     -4.41618813699953     -1.85152664102206
  H   4.42551717962540     -5.84956941128574     -0.85749539373610


(P)-Z-intermediate-MD - Pathway A
Final Gibbs free energy: 1653.42207409 Eh

69
 
  C   -0.83434946514387     -0.96286812828861      0.03138771687754
  C   0.43594913507918     -0.79260176530493     -0.65506469688077
  C   1.52204839906946     -1.70669216561248     -0.65716141271028
  C   1.62709377436398     -3.11151285296866     -0.25561414807440
  C   0.66304942552287     -4.14899296551784     -0.13301557814170
  C   -0.62538926758473     -4.09749939826282     -0.71799982806089
  C   -1.50357091733351     -5.14718722816819     -0.58154715343716
  C   -1.14830933270123     -6.28660640118492      0.17128690318091
  C   0.10568626002946     -6.38052008282832      0.72834027738811
  C   1.05138194079234     -5.34037934099443      0.56442066960692
  C   2.37534402503551     -5.45673441664944      1.05718934585771
  C   3.33718842160582     -4.53856611809457      0.71126518819692
  C   2.98463663077554     -3.40557672576406     -0.04846558438589
  C   3.79823414443438     -2.34827428398161     -0.68135215595633
  C   5.13529541056012     -2.40593120817569     -1.00671088748433
  C   5.96823157654457     -1.29424441566529     -1.52670578564162
  C   5.81821687643845     -0.42601043990800     -2.63487235684463
  C   4.79861078116517     -0.56649173237860     -3.60909745536577
  C   4.72560596314186      0.29341338529195     -4.67801263402463
  C   5.66101883486061      1.34241052029280     -4.82349994026639
  C   6.68602207934510      1.48103846389347     -3.91876428847356
  C   6.81534576190690      0.59061667426708     -2.82426741687237
  C   7.93698306015783      0.65153401549084     -1.95926794832721
  C   8.14677003721196     -0.31399126797350     -1.00015641985955
  C   7.17980416510615     -1.31661383374124     -0.82430183227958
  C   7.29452574961541     -2.60711766293222     -0.14247714823329
  C   6.13983277405643     -3.36996653943810     -0.47084226958921
  C   2.83560673835419     -1.25687992329672     -0.95083106775898
  C   3.05167683011270      0.07326823578327     -1.32473254917055
  C   1.96795447845553      0.88813394887642     -1.57877432511882
  C   0.65680828947304      0.46915199428193     -1.29114167693344
  C   -0.45319311566458      1.32260186586977     -1.58387450787683
  C   -1.70927188635951      1.00709035139468     -1.17578055400701
  C   -1.92215977969434     -0.10109805150354     -0.29675458339528
  C   -3.16766471655838     -0.27410570743592      0.34138622675594
  C   -3.32504113514810     -1.20461261443200      1.34803931486486
  C   -2.22261708812528     -1.96675611186884      1.76122090771844
  C   -1.00879219852728     -1.85154409401928      1.11134378559843
  H   -0.90591713766186     -3.22960975142701     -1.30526157058038
  H   -2.47921451856056     -5.09916631731344     -1.05706863921275
  H   -1.85997189513103     -7.09902861051272      0.28872563888424
  H   0.40055863741223     -7.27034767612275      1.27950685898934
  H   2.63603184333914     -6.31668157676886      1.66885944976618
  H   4.35575831503819     -4.67151429428181      1.05313173424243
  H   4.07613175716679     -1.37029337663130     -3.50328630779811
  H   3.94331275793561      0.16485498375833     -5.42090135329831
  H   5.58022304497816      2.02305456023038     -5.66615103211120
  H   7.43179944029013      2.26235492585392     -4.04443123251158
  H   8.66896798093037      1.44058150261430     -2.11316522203913
  H   9.05787044736604     -0.31638642469525     -0.40813252155775
  H   4.04803653059239      0.47451495253401     -1.43017985763805
  H   2.12170001225197      1.89403129129166     -1.96124365521392
  H   -0.26397183487677      2.23277178097603     -2.14781004418060
  H   -2.55414325051958      1.64364638871740     -1.42663749221962
  H   -3.99235155862573      0.37462385350741      0.05576989958493
  H   -4.28410602890309     -1.31638130069885      1.84584147917271
  H   -2.31828123477461     -2.65064366329302      2.59996211451404
  H   -0.16455460871489     -2.43055043037569      1.46540517188690
  C   6.20631293619527     -4.76174020149907     -0.43142059280266
  C   8.38585247580091     -3.18143175186415      0.48488834313623
  C   7.32694151669657     -5.33556115804198      0.20277376833452
  C   5.26182803180145     -5.66117442291722     -1.18127996987690
  C   8.36802498159607     -4.56476415248846      0.70095417695963
  H   7.38962662724155     -6.42002779007667      0.25837975029815
  H   9.25672416791160     -2.58892031748690      0.75152006082991
  H   9.21016962861626     -5.04722260342986      1.18892418829604
  H   4.84072688552326     -6.44241113736725     -0.54066380451409
  H   5.82390574966009     -6.16268467338107     -1.97861737008668
  H   4.44152563905019     -5.10701658786236     -1.63968610012881

(P)-Z-intermediate-MD - Pathway B
Final Gibbs free energy: -1653.4292456 Eh

69
 
  C   -0.83363101309569     -0.95380440715983      0.30128506650351
  C   0.50832800822079     -0.78346683736303     -0.21530008057154
  C   1.60607466728365     -1.63071216309820      0.08135580604263
  C   1.73555637632322     -3.06547979256081      0.37352964490850
  C   0.87455288047723     -4.15353962122115      0.04908099340800
  C   -0.38106269436767     -4.01893044979124     -0.59719038021223
  C   -1.15851098721344     -5.11678308767088     -0.88269417873290
  C   -0.72585041237927     -6.41507014595597     -0.54086375185831
  C   0.51539113380927     -6.59189035322796      0.02023750462813
  C   1.35575505035947     -5.48517800118242      0.29407573122942
  C   2.69386572909143     -5.68403616779512      0.70724355267414
  C   3.54734275906278     -4.62344668321117      0.88736239198529
  C   3.06832647190044     -3.30842907667919      0.75516576247367
  C   3.81921092887046     -2.03756094990983      0.73395306164319
  C   5.04675450405627     -1.77289378526905      1.29204860671082
  C   5.92185521310405     -0.60798339423260      1.01674578148390
  C   5.68864795435614      0.78963411358002      0.99716065873534
  C   4.49492347262605      1.39523071784646      1.46188426088794
  C   4.34572531758335      2.76116328800061      1.44638254785743
  C   5.37821756141271      3.59271336666357      0.95935448883119
  C   6.56944768643814      3.04168110211448      0.55198669900370
  C   6.77467069533717      1.64033977678090      0.59388638765389
  C   8.04729576596842      1.08105304463288      0.31482375755581
  C   8.29474412023560     -0.25649940765292      0.52714197883568
  C   7.23547935707067     -1.08759347717692      0.92529332480744
  C   7.27584385036209     -2.43864016517162      1.48606030183679
  C   5.96160454019214     -2.76989890996532      1.91054773954529
  C   2.91637347044553     -1.10278021747144      0.03139604771047
  C   3.17504850107693      0.04803261393034     -0.72251676105700
  C   2.11995338943229      0.72888369031412     -1.29581762228500
  C   0.78754703946557      0.38131804755413     -0.99633420268809
  C   -0.29607490263770      1.17665983845075     -1.48302772640289
  C   -1.58262848629392      0.90522872453894     -1.13861097519749
  C   -1.88262531953329     -0.13012488301818     -0.19915180051556
  C   -3.19376708740313     -0.29932884666100      0.29348435178551
  C   -3.46287891513591     -1.21094120985793      1.29298870976661
  C   -2.41601041197185     -1.96737616271585      1.84473768702432
  C   -1.13081663411532     -1.84030864102097      1.35786827251169
  H   -0.72648336663922     -3.03848266118317     -0.89545361888835
  H   -2.11198900453677     -4.98149695522810     -1.38567088026634
  H   -1.35812405046474     -7.27196049771861     -0.75557485820843
  H   0.88800993185663     -7.59037764404376      0.23634585606879
  H   3.05952604309301     -6.70196528524968      0.81742846813325
  H   4.59388883751624     -4.81022415694787      1.09145620399203
  H   3.69971756397289      0.76542022467930      1.84782794321116
  H   3.42666194450835      3.20647590110830      1.81709763688912
  H   5.23835054712351      4.66967117204554      0.93715099141011
  H   7.38750922762718      3.67687997907201      0.22077213409746
  H   8.84812676423838      1.74440221400592     -0.00241889112640
  H   9.29677890052133     -0.65979920579800      0.40916806911989
  H   4.19058619941938      0.36844774148695     -0.91411956052562
  H   2.30797131730247      1.57760975377514     -1.94802977418434
  H   -0.06308319562455      2.01500266910013     -2.13503590760730
  H   -2.39970496848903      1.51162364552783     -1.52178607530296
  H   -3.98670236139905      0.32492516450971     -0.11158252699074
  H   -4.47457742707516     -1.32399584718032      1.67220390312660
  H   -2.61545767671062     -2.65316263957249      2.66332426594298
  H   -0.33051438842592     -2.42076803792592      1.80517972277135
  C   5.77174134831147     -3.76364077169093      2.87046530938672
  C   8.36158680430255     -3.23234320940421      1.81311572034245
  C   6.88936570101979     -4.55239711801520      3.20678318971354
  C   4.49551819492689     -3.94553092530077      3.64479849958722
  C   8.14445806148282     -4.32768195221222      2.65686631811036
  H   6.76423268336798     -5.33799585324583      3.94865851358057
  H   9.36245717841211     -2.98622302582044      1.46926839342607
  H   8.97715847651741     -4.96573606653289      2.93928876933978
  H   4.71733112677480     -3.88659264131902      4.71633158417539
  H   4.04236171802974     -4.92556280379675      3.45950579565413
  H   3.75707828862525     -3.17976265449112      3.40002116650219

TS1-THI-(P)-E-MD - Pathway A
Final Gibbs free energy: -1653.4131991 Eh

69
 
  C   -0.40606025900860     -1.39275214202201     -1.18998427838578
  C   0.87786076906293     -1.89259632383385     -1.63659861609477
  C   1.78190482981536     -2.65755824470399     -0.84821439956465
  C   1.60337294592210     -3.58419433758699      0.26697348298412
  C   0.44812186159788     -4.26584224726922      0.74489200534374
  C   -0.78364567678635     -4.31892470951702      0.04581521867491
  C   -1.85552718717192     -5.01785038714227      0.55030466950831
  C   -1.76006662589532     -5.68423652138126      1.78995517265943
  C   -0.56743438519881     -5.68999273064076      2.47434295600917
  C   0.56683932827804     -5.01817772210259      1.96041797471951
  C   1.82225311381890     -5.08938030809440      2.61175864011745
  C   2.95144431918929     -4.57602809671033      2.02411056677056
  C   2.87639992883979     -3.90846804106228      0.78627007511278
  C   3.91475010734054     -3.31535037513101     -0.06173463679619
  C   5.30884939938055     -3.38052992305246     -0.09799921032191
  C   6.23416001395473     -4.54571857827591     -0.03088979763541
  C   6.30025377529336     -5.77444823133948      0.69168235850718
  C   5.86008891467994     -5.93687753252072      2.02363406473158
  C   5.95381696806827     -7.14542608796863      2.67518873460844
  C   6.51394939425430     -8.26364935317468      2.02599401564081
  C   7.07319605775793     -8.11177978597923      0.77932014399409
  C   7.03988848227708     -6.86441735185659      0.10964337926254
  C   7.81778952482435     -6.65495928750394     -1.05565284957332
  C   7.94957473939910     -5.39336273020727     -1.58493421866603
  C   7.17985824846939     -4.34508867946336     -1.05963164995632
  C   7.16031510981216     -2.94712352354254     -1.46882445759628
  C   6.06698577610585     -2.33770246211454     -0.82073834851911
  C   3.16433166487809     -2.61562741741317     -1.12824749097873
  C   3.59507672193689     -2.19800331142592     -2.39928059597979
  C   2.67730194903627     -1.70838194890587     -3.30110207466177
  C   1.33207768373451     -1.49530009298316     -2.93027601090251
  C   0.41590710211400     -0.89863096608267     -3.84950720151452
  C   -0.86395851986904     -0.61600714854104     -3.48783787578551
  C   -1.29206212474591     -0.80101912417134     -2.13732806574049
  C   -2.55000107247818     -0.32447393302292     -1.71118471521998
  C   -2.90629005421267     -0.35753142173408     -0.37937858435950
  C   -1.99588993597812     -0.84886887766622      0.57011796106714
  C   -0.77608891713126     -1.35687487138587      0.17127028676634
  H   -0.86880627325501     -3.83357935096820     -0.91874733853401
  H   -2.78193119110890     -5.06306926430292     -0.01544590517671
  H   -2.62085916391156     -6.21560006335001      2.18608020609051
  H   -0.46888159227978     -6.23538267368058      3.40988506670675
  H   1.89006242866100     -5.59685710785018      3.57060394391920
  H   3.89040440049875     -4.66659955990731      2.53967040453042
  H   5.62310643657868     -7.22769900090863      3.70680351547456
  H   6.56207119693185     -9.22120930641683      2.53628430867776
  H   7.59675077032297     -8.93824077681416      0.30489494219368
  H   8.36477239649348     -7.49416136494259     -1.47758093274711
  H   8.61308311114728     -5.20853855330762     -2.42523689294516
  H   4.63250788816190     -2.29226341813480     -2.69577349772271
  H   2.99249994628951     -1.43726241193564     -4.30526513072055
  H   0.77047426056104     -0.67452036425219     -4.85266950028482
  H   -1.55964195217949     -0.17809322681513     -4.19940983788993
  H   -3.22197289405175      0.10291360660232     -2.45164617218088
  H   -3.87193555552603      0.02521007320649     -0.06135028373507
  H   -2.24829481586657     -0.82592953199159      1.62652115939925
  H   -0.07847705879916     -1.71260687680819      0.92132930185105
  C   8.04863774891682     -2.21597986226491     -2.23940268036207
  C   5.91407441193583     -0.94666284432396     -0.82694000785579
  C   6.84041720158824     -0.21522383030293     -1.58966073996232
  C   4.84484819412141     -0.21289405413668     -0.07037887488055
  C   7.86348287805482     -0.83091670405921     -2.30461631091055
  H   6.75433104274024      0.86861556331699     -1.61117237265842
  H   8.54879380426062     -0.22273763745188     -2.88847386852157
  H   8.88323826225612     -2.69004867285311     -2.74846385873107
  H   5.54132944888606     -5.05909232636663      2.56715561421631
  H   5.22301689124335      0.75464286047975      0.27283945894943
  H   4.49178584719678     -0.78759998382734      0.79029408227895
  H   3.97397795876604     -0.02259850810262     -0.70964442669406

TS2-THI-(P)-E-MD - Pathway A
Final Gibbs free energy: -1653.41457213 Eh

69
 
  C   -0.33597444527656     -1.48991513685839      0.24147295030380
  C   0.74216322376048     -1.42467450152491     -0.72687348819195
  C   1.73741522964388     -2.41591824625282     -0.90223998751410
  C   1.77257617063192     -3.84302344515959     -0.59246012040734
  C   0.72474389807257     -4.80746618638529     -0.54568864885600
  C   -0.63868092969852     -4.51531092465861     -0.79571498345151
  C   -1.59962480444130     -5.49822391076663     -0.72768181551399
  C   -1.24836230687276     -6.82490874613331     -0.40555273356632
  C   0.07369509059259     -7.15600575391453     -0.21924067608260
  C   1.08857044763226     -6.17541259447821     -0.31602328061523
  C   2.45903915422973     -6.54050768553803     -0.28364754467973
  C   3.44751167675328     -5.61330850833094     -0.48991919099355
  C   3.11247857085386     -4.24804265263631     -0.62548269042416
  C   3.96177991922131     -3.12900991215782     -1.09414478171244
  C   5.35252749958929     -3.22003574189460     -1.02491329378613
  C   5.92916353916969     -4.13670341587189     -0.02683915377900
  C   5.53851568808193     -4.38348796648195      1.31784817157162
  C   4.51779404956827     -3.67743746032694      1.99950679192253
  C   4.18879073675233     -3.99293830519153      3.29710677801311
  C   4.86219533186178     -5.02850632814873      3.98022555101932
  C   5.88537114943860     -5.70600566025802      3.36171880673102
  C   6.26177845221739     -5.39797256016448      2.03170023187611
  C   7.35591410892024     -6.05986177774975      1.41399501981239
  C   7.78556069628194     -5.71247929357477      0.15314018416320
  C   7.07404166518760     -4.72767327700962     -0.55053291284245
  C   7.37043195834984     -4.08100624911065     -1.81953625894735
  C   6.46410880000931     -2.98622804476913     -2.01218053793495
  C   3.00282116475140     -2.06726220917290     -1.45255851737917
  C   3.14073026174496     -0.84092580281300     -2.11014312432484
  C   2.06530190015185      0.01714048783992     -2.20517732737011
  C   0.87344128719747     -0.22867731521763     -1.49732651246817
  C   -0.20414647887857      0.70849899907709     -1.53748548111956
  C   -1.31833229675394      0.53268703338806     -0.77895882620228
  C   -1.39150274608831     -0.53545239550791      0.16914375958644
  C   -2.45665260930517     -0.60405601811151      1.09138697836354
  C   -2.45713953733095     -1.54001585538392      2.10474841452107
  C   -1.37222947577119     -2.42098802266657      2.23549610640163
  C   -0.33712142471933     -2.39620808438957      1.32183954413184
  H   -0.92784055461792     -3.50707765133845     -1.06519298411778
  H   -2.63755521840945     -5.24960002345112     -0.93074807811834
  H   -2.01851715475042     -7.58813660845145     -0.33814453110924
  H   0.36322325683216     -8.18558193546214     -0.02243825556961
  H   2.71459190707278     -7.58969539282873     -0.15817989340017
  H   4.47752106296219     -5.94216953449640     -0.56164573187997
  H   3.40754265554599     -3.43382400635378      3.80465217375194
  H   4.58393116414916     -5.27165694362400      5.00167138831490
  H   6.43178676097011     -6.48386125164637      3.88976970259121
  H   7.87835758790314     -6.82920082056382      1.97733498794115
  H   8.65765685131900     -6.19070331119363     -0.28418083857090
  H   4.05770256315177     -0.58045328175456     -2.60321202091645
  H   2.14705436253531      0.92540647523325     -2.79657680501467
  H   -0.10869000010767      1.57200414540001     -2.19115118790552
  H   -2.14086828247569      1.24203180386886     -0.82703060659426
  H   -3.26429171313471      0.11933889366515      1.00845377989024
  H   -3.27639483491848     -1.57493769529239      2.81726196075136
  H   -1.34093794223989     -3.12486945478595      3.06236968389043
  H   0.50150095887449     -3.07187480730105      1.45107773735345
  C   8.39870066195369     -4.36797421869935     -2.69901843926012
  C   6.79195698840511     -2.04865984846975     -3.00372130600649
  C   7.83949774822229     -2.36393887153706     -3.89232088792213
  C   6.25473716218612     -0.64810567424557     -3.10157958382354
  C   8.60461897684827     -3.51378167736312     -3.78194387850533
  H   8.08364216969735     -1.63671952829654     -4.66313552205384
  H   9.40077702147580     -3.70917629316678     -4.49446378139263
  H   9.04076762210806     -5.22872338691244     -2.53413868186426
  H   3.99544901424596     -2.87258662820707      1.49241681079750
  H   7.06868243890385      0.02134533012952     -3.39559651145849
  H   5.87335113423474     -0.29742572564149     -2.14135627143541
  H   5.47912101552763     -0.55051860890827     -3.86942982861769

TS1-THI-(P)-E-MD - Pathway B
Final Gibbs free energy: -1653.41121869 Eh

69
 
  C   -0.36899703440400     -1.64604134270158     -1.19371663464922
  C   0.18298638266747     -2.44689127773175     -2.27003588970235
  C   1.09499161687104     -3.52474039735173     -2.11237143799711
  C   1.38690736524488     -4.42772499911469     -1.00304710860603
  C   0.64361052264351     -4.75323886777520      0.16827052958831
  C   -0.72183831162197     -4.42698239353939      0.35111293525432
  C   -1.39167504111664     -4.80197543993214      1.49335421261399
  C   -0.72429426114279     -5.50026320481082      2.52068548308358
  C   0.59285359634082     -5.86338409102631      2.35969994207784
  C   1.29629260212415     -5.53137298823850      1.17816230357539
  C   2.62922615214632     -5.96280836300519      0.96314676495237
  C   3.23894986012236     -5.79971060617691     -0.25575238348538
  C   2.56947780461051     -5.12530661790445     -1.30305094919288
  C   2.96730658583500     -4.83710788383786     -2.70503317585132
  C   4.12632129098185     -5.31247496105915     -3.30213061510348
  C   4.92423816286487     -6.38030793221952     -2.67200634241208
  C   4.53757508880427     -7.66120338250966     -2.20645375873382
  C   3.22234525887050     -8.17572942483656     -2.30306288849596
  C   2.92249166521276     -9.42646781081209     -1.81768146950905
  C   3.91943155150408    -10.22146324497787     -1.21056174398745
  C   5.21110563465887     -9.75950928733912     -1.12248407592394
  C   5.56083389409725     -8.48119227735742     -1.62136238761251
  C   6.89922840201741     -8.01117302913459     -1.56217664954685
  C   7.26133411789491     -6.80169818076862     -2.11239415957160
  C   6.26406670441016     -6.00558671886608     -2.69914704074377
  C   6.38467750871260     -4.82075126079684     -3.54342620095553
  C   5.11657704696174     -4.57783676046695     -4.16847178087868
  C   1.96485602608322     -3.87193457267448     -3.17474478067508
  C   1.68245021742536     -3.42259223908631     -4.46572251526013
  C   0.61122464983009     -2.58309151728274     -4.68591747177469
  C   -0.12781039417048     -2.05583660080975     -3.60949179975338
  C   -1.19777336467079     -1.13856877702763     -3.84933304758694
  C   -1.86830469239093     -0.55313411807043     -2.82298383504553
  C   -1.43500810596241     -0.74216625090377     -1.47361955137518
  C   -1.98783800918386      0.02894030308018     -0.42984009493256
  C   -1.46146518446602     -0.02231286092957      0.84426458695619
  C   -0.34429717849775     -0.83237623743817      1.09967438651744
  C   0.18586221923083     -1.62729486803420      0.10274839969965
  H   -1.25516360216778     -3.90773129150711     -0.43676862212044
  H   -2.44573526828627     -4.56190439707175      1.60175999775720
  H   -1.25978819500613     -5.77216638401322      3.42600590120315
  H   1.10734324888498     -6.43476052632991      3.12870719365122
  H   3.15252923359345     -6.47436704132842      1.76691368306301
  H   4.24195580824253     -6.17930587879970     -0.38989248609566
  H   1.90960071174558     -9.80972743365137     -1.90408397876379
  H   3.66388339281372    -11.20482073292803     -0.82633395052815
  H   5.98796584958507    -10.37428674364735     -0.67412170550228
  H   7.64988704968805     -8.64808128680198     -1.10060354351990
  H   8.29938105500894     -6.48099199811082     -2.10844014992100
  H   2.25001313501677     -3.78272620401505     -5.30238542391737
  H   0.34653523562801     -2.28982625459708     -5.69848688208706
  H   -1.46279074228759     -0.92047436628189     -4.88100225890556
  H   -2.69338416963993      0.12867500864746     -3.01414670732905
  H   -2.81569401489140      0.69593904632297     -0.65841222493563
  H   -1.88568983333206      0.58739052803748      1.63699063206226
  H   0.11231630052642     -0.83256666176318      2.08545143892925
  H   1.06314316266607     -2.22772335452514      0.31418752145456
  C   7.51988320251151     -4.10280137913007     -3.86739248845837
  C   5.11519462614960     -3.82709124982999     -5.35050752648003
  C   6.27801647014163     -3.08507498445659     -5.65232534431240
  C   4.11314927786020     -3.95061234346600     -6.47226922630013
  C   7.43914854862343     -3.16748595379855     -4.90289806050169
  H   6.27226677805353     -2.48228021987427     -6.55787988451008
  H   8.30790861448676     -2.57669604834650     -5.17821897319246
  H   8.45776723805754     -4.28710816785998     -3.35089586878535
  H   2.45001412808694     -7.56980525013733     -2.76709135470084
  H   3.43495656782870     -4.79350191965970     -6.32657837264344
  H   4.67198879778099     -4.14679752691735     -7.39374304656835
  H   3.53881704209150     -3.03455850069161     -6.64414804299815

TS2-THI-(P)-E-MD - Pathway B
Final Gibbs free energy: -1653.41355461 Eh

69

  C   -0.24237933249566     -1.17038614897231     -0.18108317856374
  C   0.99322354850594     -1.38743326908953     -0.91330644954283
  C   1.78735167809790     -2.56219686778481     -0.87067942055371
  C   1.50537584821547     -3.91972932487503     -0.42027258488732
  C   0.28965422119504     -4.65718967157368     -0.43180360617017
  C   -0.91089147602788     -4.18712294732321     -1.02069105175936
  C   -2.05439643189662     -4.95064871066058     -1.00069857796415
  C   -2.06176931924871     -6.21815813145423     -0.38071484668121
  C   -0.90151868900886     -6.72626221370529      0.15426861305099
  C   0.30139247870746     -5.98232382947092      0.11244338710482
  C   1.53015279030924     -6.54395639574945      0.53630025341040
  C   2.71606510759182     -5.87957659734587      0.34913221835853
  C   2.73178633325009     -4.56370324735311     -0.15478265181988
  C   3.82422144782183     -3.74552587941817     -0.70262277715398
  C   5.20958607800516     -3.90370661272570     -0.76174496989058
  C   6.18947913006137     -4.18987802324488      0.32463844233030
  C   6.26859246658657     -5.06787814096721      1.44428923239854
  C   5.72083785384881     -6.37069750514595      1.46865764949209
  C   5.84232631548016     -7.18426078960664      2.57182878245293
  C   6.53687996256900     -6.73736938373219      3.71417006346753
  C   7.19917601159882     -5.53316688701833      3.67591842482803
  C   7.14232000486059     -4.70371495737153      2.52918909454693
  C   8.02357369181916     -3.60271288538414      2.39237503061726
  C   8.13006326058290     -2.94511317657527      1.18929577051672
  C   7.23599299503636     -3.25911333316380      0.15477852159555
  C   7.19071358985995     -2.73339603099580     -1.20408918602991
  C   6.00070487521159     -3.20501755475978     -1.79554915800539
  C   3.16346724156455     -2.51584716373622     -1.20713033998248
  C   3.70241661498222     -1.33627464963360     -1.74553278728179
  C   2.86558452542285     -0.28579164221826     -2.05207661989690
  C   1.51379373684642     -0.28503862691191     -1.65699613425387
  C   0.67423328263812      0.83137353069309     -1.95660995643692
  C   -0.58821915371898      0.91446648704841     -1.46066492474986
  C   -1.05672247805201     -0.04781264748879     -0.51281278435036
  C   -2.27363062624937      0.15796691280454      0.17035886787505
  C   -2.65163859061759     -0.66683375905536      1.20921920160020
  C   -1.80154628103518     -1.70953783290677      1.60843811615449
  C   -0.62770898155835     -1.95675406510875      0.92394794221133
  H   -0.91950414744551     -3.22257521141435     -1.51493708083735
  H   -2.95946395747133     -4.57602536752143     -1.47054319977428
  H   -2.97769912123099     -6.80179386935629     -0.35489364071840
  H   -0.88318503973693     -7.72144563022506      0.59215879867243
  H   1.53121437347251     -7.54728566710466      0.95495991989807
  H   3.63100885150661     -6.38134363519304      0.60482922363954
  H   5.42879741041776     -8.18869652436005      2.54868120981780
  H   6.60598739454321     -7.37344769598650      4.59177471449747
  H   7.82490265678549     -5.22075521814838      4.50847898149117
  H   8.67098038861542     -3.34325255440842      3.22597283653040
  H   8.87583970656630     -2.16840389146536      1.04392488620073
  H   4.75732170530444     -1.24401243189398     -1.96413767505260
  H   3.26027886127853      0.59093001369954     -2.55923665900252
  H   1.07390079154486      1.61767557590718     -2.59232319537692
  H   -1.23036637224019      1.75592820870386     -1.70892031140325
  H   -2.89220991833065      1.00608851663844     -0.11332309291829
  H   -3.58358467166646     -0.48959738094101      1.73846610356876
  H   -2.06286479400689     -2.32619939076816      2.46382373962962
  H   0.02351390600212     -2.75357270899408      1.26372312598390
  C   8.13115414115657     -2.02505711466530     -1.93384097130171
  C   5.78661435095933     -3.08674495566259     -3.17182472893164
  C   6.76576900424175     -2.39517074738616     -3.90537946343149
  C   4.58904418106548     -3.64977904234916     -3.87907208970558
  C   7.89483050319020     -1.84931249403689     -3.30131352056390
  H   6.63456239929095     -2.29270618620189     -4.97998780906855
  H   8.61928076307386     -1.31341505451793     -3.90833877818298
  H   9.04215456825858     -1.65125730878943     -1.47453170469053
  H   5.29564891058115     -6.76528446015570      0.55452418246771
  H   4.85831519916917     -3.96218346572821     -4.89236028627077
  H   3.79567614342009     -2.89634371560050     -3.96319126288028
  H   4.16581808092403     -4.50180862009305     -3.33974985832378

TS1-THI-(P)-Z-MD - Pathway A
Final Gibbs free energy: -1653.41293064 Eh

69
 
  C   -0.70877175912265     -0.95783472466460     -0.23157655975564
  C   0.30760944187504     -1.16265644431973     -1.24542065137745
  C   1.42809503926915     -2.02723761641487     -1.12363463211228
  C   1.66995196877251     -3.23403621394096     -0.34067474452956
  C   0.76997832133023     -4.12625802058676      0.31094836223536
  C   -0.63079513072972     -4.12767662347121      0.10219499635184
  C   -1.44073698383281     -5.03828188741373      0.74127899787812
  C   -0.89565331847268     -5.97957205300789      1.63883705555361
  C   0.46482786172779     -6.03105151750253      1.83458150387401
  C   1.32809151190691     -5.13675093147148      1.15898196180298
  C   2.73611453703793     -5.23134343184524      1.28529335130564
  C   3.57234679869838     -4.48261802888708      0.49520315788892
  C   3.04039528080680     -3.54293349628535     -0.41753208944226
  C   3.69604477703956     -2.62722560504688     -1.38414188412219
  C   5.07337709992660     -2.54903830115995     -1.55646562386841
  C   5.93201694880201     -1.32751024826459     -1.58523451332105
  C   5.92346274919722     -0.07009077928276     -2.25134554105691
  C   5.41533460959389      0.12989180483533     -3.55707916340073
  C   5.46716080759906      1.36127076989578     -4.16740761392831
  C   6.03917897502024      2.46485649998516     -3.50113675027107
  C   6.65775022242041      2.27956003368476     -2.28766249146882
  C   6.68090517322262      1.00639437636252     -1.66702360466952
  C   7.53620759411877      0.75632827810788     -0.56554016560540
  C   7.74426983512685     -0.53055091509388     -0.12622347469116
  C   6.96820358946779     -1.56974638653233     -0.66098112078479
  C   7.07357739232916     -3.00768175000097     -0.43424005265665
  C   5.98193010282512     -3.61784446848021     -1.08796114872899
  C   2.60720500543011     -1.76269740453324     -1.86364228477997
  C   2.52911828796564     -0.93033572180006     -2.98515181956702
  C   1.34678546946080     -0.29116604188177     -3.29211700709843
  C   0.24234979767572     -0.35319561273577     -2.42109769766426
  C   -0.95288528052278      0.37346585072918     -2.71514194505346
  C   -2.00095691072665      0.38600915993916     -1.85044147446877
  C   -1.88627568539979     -0.22662058672004     -0.56360499927022
  C   -2.88619401514338     -0.03535672167354      0.41274266269156
  C   -2.70873260476747     -0.48230982772692      1.70570509794149
  C   -1.50669029698398     -1.11364107045561      2.06178462829669
  C   -0.53220379846553     -1.34790048888700      1.11230917110936
  H   -1.06566035789171     -3.42695008736084     -0.60071395948223
  H   -2.50972907348472     -5.03539170438904      0.54723110199347
  H   -1.54925532060590     -6.67909818962757      2.15236067162598
  H   0.90166851439647     -6.77790954543295      2.49334699730939
  H   3.15375013478712     -5.94904064187809      1.98687195227436
  H   4.64037990895051     -4.62261400973494      0.59024581531782
  H   5.07198528433772     -0.73322966398968     -4.11476960844435
  H   5.09069819930091      1.47691252145949     -5.17997191481420
  H   6.04919045146040      3.44074661975942     -3.97781887530674
  H   7.19099336260202      3.09759379195818     -1.80941251714729
  H   8.09189101043144      1.58582080057879     -0.13592563980108
  H   8.48326398567454     -0.74494715499532      0.64094952150625
  H   3.36258367871778     -0.83180805932292     -3.65685874977740
  H   1.26770345013926      0.30042723109452     -4.20031918252174
  H   -1.00243155247307      0.91812708992355     -3.65482132732114
  H   -2.91373460933209      0.92587648840844     -2.09021537941728
  H   -3.78774542266278      0.50556918571835      0.13494340278749
  H   -3.47964101827780     -0.31642391570152      2.45291718229147
  H   -1.33685055596770     -1.41672364142917      3.09112566793125
  H   0.39827445498390     -1.81712254440625      1.41158674057253
  C   5.96402270694700     -4.99420475841138     -1.32152369844262
  C   8.08804826423842     -3.76035898276712      0.13323078163728
  C   7.01981297492038     -5.74252893598823     -0.77080489617792
  C   4.90135214390408     -5.68638757257002     -2.12392508930270
  C   8.03755679810490     -5.14923148306647     -0.03090706549275
  H   7.03989239114225     -6.81648952708933     -0.94040301058299
  H   8.92154681453384     -3.29166061656062      0.64900854909626
  H   8.82664305098434     -5.76905123600409      0.38581372314669
  H   4.14300714879014     -6.13106055681223     -1.46731096490505
  H   5.34103798365527     -6.49575086029281     -2.71455036676184
  H   4.38542178321414     -4.99296389452291     -2.79325175502712

TS2-THI-(P)-Z-MD - Pathway A
Final Gibbs free energy: -1653.41169566 Eh

69
 
  C   -0.57379530911943     -0.99005580022009      0.42623012455144
  C   0.68579526133641     -0.77681540561904     -0.26494769112775
  C   1.65155360584004     -1.77301600751188     -0.56307476889136
  C   1.58655415477176     -3.23070160364083     -0.56896091218646
  C   0.50339557237477     -4.11077664654311     -0.83859474098707
  C   -0.75612320489451     -3.67898180624547     -1.32374715468841
  C   -1.76328928643543     -4.58090397795576     -1.57454670642281
  C   -1.56944436062199     -5.95830972209899     -1.33703011850183
  C   -0.34538495415447     -6.41584433759061     -0.90856703005188
  C   0.72493366318457     -5.51804505777590     -0.68377969605419
  C   2.02355804922938     -5.98198689482344     -0.35947347568372
  C   3.08999734686952     -5.11920646501028     -0.31140545594965
  C   2.89840880327709     -3.73422072440613     -0.46350997000359
  C   3.84568580476450     -2.64249317689850     -0.73344903119471
  C   5.22238918857800     -2.61009675218126     -0.93669543051429
  C   5.82879709590559     -1.47929093402754     -1.66084373427712
  C   5.45150015793884     -0.86846449188145     -2.88500127978017
  C   4.37136244265626     -1.30075955641854     -3.69091919074499
  C   4.06326200326395     -0.64712328544981     -4.86105324146404
  C   4.81652356478227      0.47012624494029     -5.28232419818816
  C   5.88653250720304      0.90014456020147     -4.53428664783962
  C   6.24001804376958      0.24624147698754     -3.32922263708485
  C   7.36399461693969      0.66976826331961     -2.57112183889407
  C   7.76101320885577     -0.00398374921360     -1.43833981479994
  C   6.99801037051398     -1.10199047172675     -1.00861430473600
  C   7.28418103235708     -2.09841337315400      0.01551882525580
  C   6.35732382153108     -3.18436118702074     -0.12830004934056
  C   3.00153237498541     -1.42127130367754     -0.80230893109783
  C   3.36239091629463     -0.06711051364094     -0.87456508189213
  C   2.37865138155743      0.89722116704383     -0.85830622796815
  C   1.03741359883008      0.57189425626122     -0.57640827106446
  C   0.03747052426835      1.59226715745187     -0.54946964892261
  C   -1.22879427137143      1.32462895226458     -0.13551972416400
  C   -1.55098826856720      0.04860687923610      0.42291065714626
  C   -2.79074359189910     -0.15682933757847      1.06388680457328
  C   -3.04211747949633     -1.31733648777265      1.76569894533504
  C   -2.04066822399800     -2.29515030964774      1.86513174852724
  C   -0.83815907318500     -2.13549252243391      1.20489609477490
  H   -0.91565290948493     -2.62518547205833     -1.52242683806064
  H   -2.71608055241393     -4.23021803934033     -1.96112773634978
  H   -2.38069162549794     -6.65734956712850     -1.52001629704964
  H   -0.17193491109255     -7.47955379507264     -0.76418637679849
  H   2.17847003622194     -7.04738903940398     -0.20844749455280
  H   4.07238291104154     -5.51396820262328     -0.13858283185731
  H   3.78615857004963     -2.15986003906785     -3.37777740464506
  H   3.23494723149477     -0.99675643972597     -5.47102302264909
  H   4.55593625578222      0.97849844103899     -6.20622785081544
  H   6.48413425594176      1.74747260967549     -4.86195555761164
  H   7.93244999194863      1.52601580205955     -2.92599800177092
  H   8.65310947425387      0.30037777076756     -0.89800617605149
  H   4.39445414412178      0.24034648327406     -0.97117862077839
  H   2.63978549004222      1.94142829154510     -1.01009203423587
  H   0.31743825082727      2.59278902660150     -0.87003965504181
  H   -1.99190377574484      2.09896236538054     -0.13977893255780
  H   -3.53230321513239      0.63771041330875      1.02806199414632
  H   -3.99435751447531     -1.45792754275232      2.26926946609731
  H   -2.20697523938476     -3.18375129594495      2.46763456273349
  H   -0.07197041296781     -2.89373385550015      1.31431459270321
  C   6.71905211212346     -4.41304291303352      0.44129540000258
  C   8.33612450317678     -2.12892841612922      0.91142288582604
  C   7.78314086568309     -4.41819055424884      1.36815496329077
  C   6.25811966198919     -5.77122363499617     -0.02248994097807
  C   8.54682388932745     -3.29723467050737      1.64684399076024
  H   8.04979279155877     -5.36858048574805      1.82518244275870
  H   8.99721110840539     -1.27318466429556      1.01631719113220
  H   9.35690930122340     -3.35522957279047      2.36796621323376
  H   5.62453473065820     -6.28459529407466      0.70944185357856
  H   7.14530037724923     -6.39906700605449     -0.15553238004213
  H   5.75094311493759     -5.72376775869634     -0.98738460006431

TS1-THI-(P)-Z-MD - Pathway B
Final Gibbs free energy: -1653.41235785 Eh

69
 
  C   -0.58503823623346     -0.75975239053292     -0.32839290529966
  C   0.84190421448503     -0.81122893368092     -0.56919282520077
  C   1.75621278869303     -1.67247318232843      0.09844232178292
  C   1.62855662529276     -2.99813388208756      0.70164269392537
  C   0.63220678270383     -4.00501423679134      0.55386250309719
  C   -0.40546972730093     -3.95567604878402     -0.41039240706504
  C   -1.32290506988836     -4.97450195601265     -0.51894865680575
  C   -1.26400362229492     -6.08976501163349      0.34267993716227
  C   -0.24386084633869     -6.19362845552119      1.25837281144415
  C   0.74168714303552     -5.18354781984878      1.36529890286819
  C   1.85052630547201     -5.32937263730706      2.23394000419696
  C   2.88196371164570     -4.42376664464944      2.21654922898650
  C   2.82663179838295     -3.29294771812719      1.38516501449890
  C   3.80399756431283     -2.22527835766900      1.15178498388258
  C   5.12166951296854     -2.01891610222728      1.54987224615178
  C   5.71091014673340     -0.67628251406984      1.40576001809996
  C   5.18211505461605      0.59660550404106      1.74848631547240
  C   3.93454871764001      0.79785929795729      2.38623923269881
  C   3.48814649341532      2.06652979344878      2.67282748499905
  C   4.26437540980195      3.19659528702102      2.33595040438983
  C   5.49360200144116      3.03446436901476      1.74308382377279
  C   5.99105362771062      1.74280406443685      1.44392404710533
  C   7.27774616119548      1.57229303295512      0.86727204029076
  C   7.80429429887573      0.32034262221536      0.64226452015508
  C   7.01615723423334     -0.80202925687770      0.94361146666705
  C   7.36567659403408     -2.21581427493232      0.96504465343938
  C   6.30779094193097     -2.94912878565027      1.60022701683064
  C   3.10713009830088     -1.29146498265331      0.23180002106538
  C   3.63621103071148     -0.32706838404214     -0.64191170994456
  C   2.80096978801515      0.32943107038208     -1.51792773857221
  C   1.40195675084320      0.15171338017232     -1.46157183131977
  C   0.54148833078837      0.91744753733089     -2.30671042806136
  C   -0.81118706201389      0.81489001016327     -2.21578947466841
  C   -1.41029194002458      0.02014151570925     -1.19050702364387
  C   -2.80308710688344      0.06456467656308     -0.96816845754858
  C   -3.36944205392123     -0.58054743470978      0.11121670801606
  C   -2.54733484803417     -1.27111503773424      1.01640368626303
  C   -1.18730099788951     -1.35855935335922      0.79852419183367
  H   -0.45350591160245     -3.12043529830499     -1.09811930769396
  H   -2.09572628556481     -4.92271363107762     -1.28077385976160
  H   -2.00737924519471     -6.87766558683086      0.25997442115180
  H   -0.16144752108549     -7.06924713790013      1.89781261541771
  H   1.89784379574856     -6.19777590731612      2.88628944709784
  H   3.72576195109634     -4.57383726064825      2.86276695196681
  H   3.32978032205919     -0.06325267404291      2.65149489087107
  H   2.53064304906846      2.20129966173538      3.16819134571619
  H   3.89378756948053      4.19229010018498      2.56225130945881
  H   6.10889282452148      3.89790397574230      1.50145835975591
  H   7.86136078528093      2.46018953034908      0.63647746507127
  H   8.81049239530984      0.20628033374202      0.24870920607341
  H   4.69954446197076     -0.12317398024232     -0.66970858324244
  H   3.21139207502257      1.03295761447014     -2.23742900819527
  H   0.99900891728159      1.58990427735137     -3.02836903628245
  H   -1.45813128862587      1.38935686430298     -2.87415334251750
  H   -3.41972852291672      0.64736144502506     -1.64828538438021
  H   -4.44140313564267     -0.52816485669568      0.27938891995723
  H   -2.98086332659873     -1.73605979964036      1.89733979399605
  H   -0.56627378234384     -1.87895444261910      1.51926846704398
  C   6.61366010004611     -4.23807076669723      2.06466858915293
  C   8.54742306610634     -2.80626404496651      0.55795077066588
  C   7.81829731849624     -4.82591649179680      1.62437636786116
  C   5.90638228212065     -4.97922279627572      3.17008349000731
  C   8.74837925144268     -4.15646223095295      0.84710419252689
  H   8.04486767543956     -5.83081772740444      1.97325552934814
  H   9.30781281500797     -2.22336421157249      0.04577626877631
  H   9.66059779922132     -4.65720385621650      0.53607998021620
  H   6.66545855153914     -5.42720135931964      3.81893021707282
  H   5.28139618547467     -5.80070127254024      2.80535567483018
  H   5.31057821138404     -4.30670723002342      3.79010142707145

TS2-THI-(P)-Z-MD - Pathway B
Final Gibbs free energy: -1653.41496971 Eh

69
 
  C   -1.13686681719955     -1.46579725163824      0.84132660141047
  C   0.08694423825146     -0.74256525069738      0.54572643038094
  C   1.37916262579956     -1.31666914749701      0.47996512031897
  C   1.82962330576618     -2.69019349698610      0.28020669343800
  C   1.24821220083117     -3.75729362376296     -0.46210712861518
  C   0.04041044697688     -3.64853351863686     -1.19445613671361
  C   -0.46761668919840     -4.72310261149897     -1.88786540641601
  C   0.20361331528450     -5.96297925812629     -1.88255170059868
  C   1.40883976160238     -6.08645824278133     -1.23066658022243
  C   1.97487298978590     -4.99068519491701     -0.53840176320230
  C   3.28559304101921     -5.06566883866320      0.00043340913770
  C   3.89017919991166     -3.96871231561971      0.55778803919871
  C   3.16054808773877     -2.76802842798404      0.71593522288265
  C   3.66096933216658     -1.41270810943086      1.01609150311433
  C   4.95776550278901     -1.25919671065113      1.52270573172922
  C   6.15202062579972     -0.52281008844547      1.03435881286315
  C   6.38780523299298      0.69392300962698      0.32631308526511
  C   5.58804013085000      1.84872284500931      0.45132009340302
  C   5.85357512236909      2.99690854184894     -0.25988597055895
  C   6.96007586936235      3.05441042296374     -1.13017292739686
  C   7.83498396881144      1.99490072291606     -1.18260801054653
  C   7.61000175219094      0.82100014374764     -0.42340384546738
  C   8.61813668873584     -0.16861687940402     -0.31500957431723
  C   8.47232422519996     -1.21545975422962      0.56323409420993
  C   7.25590480396548     -1.37893834489149      1.24210936906252
  C   6.88403789389262     -2.43245978051815      2.17434103936802
  C   5.49553700999005     -2.32434682775536      2.39290446219896
  C   2.53771175380175     -0.51516802378821      0.69726244265684
  C   2.39996460011460      0.87888728914588      0.71217322595203
  C   1.17011543947888      1.45528775647788      0.47713671693401
  C   -0.00068918582989      0.67699057529480      0.41130005478062
  C   -1.27610117260804      1.29568446458305      0.23455101447830
  C   -2.42341135513200      0.56895531161248      0.28925930078838
  C   -2.38994582076152     -0.81415996872371      0.65107490295783
  C   -3.58638889490066     -1.51501438857550      0.90976727108857
  C   -3.56053005858987     -2.79930535155423      1.41250637653911
  C   -2.32780287380763     -3.40813879717078      1.69413688614717
  C   -1.14415523987502     -2.75533956356760      1.41095053300160
  H   -0.48044906741901     -2.69920518005507     -1.22436141827207
  H   -1.39128195531571     -4.61284304752372     -2.44912720832502
  H   -0.21669686404173     -6.80845095848682     -2.41987108098454
  H   1.96089218078645     -7.02282879911176     -1.26254407795290
  H   3.83663033361327     -5.99726615746716     -0.10125915711563
  H   4.92774485349813     -4.03190878828311      0.86307567509367
  H   4.81932469580157      1.85136410625362      1.20965133109910
  H   5.22567353599952      3.87296024721279     -0.12302971635720
  H   7.15302981347858      3.95463090284396     -1.70631603930503
  H   8.74320032400000      2.05875233751093     -1.77713235543357
  H   9.53261289664887     -0.04962552920221     -0.89030294378344
  H   9.27217529451398     -1.93689381701647      0.70553030643872
  H   3.24688197576993      1.52585586203417      0.84973959843265
  H   1.08581634972542      2.53563857011807      0.39354854452795
  H   -1.30600256011612      2.36789782159152      0.05682799179885
  H   -3.38993904349165      1.04245651456469      0.13549951550961
  H   -4.53322797110091     -1.00891890988637      0.73721600011451
  H   -4.48831419604313     -3.32463387708124      1.62058051458482
  H   -2.30080466729220     -4.39757512076608      2.14183964206526
  H   -0.20295385645383     -3.23560520214484      1.65395934219873
  C   4.86812673009284     -3.07398932451048      3.39607718124076
  C   7.65848073523225     -3.35877369471619      2.85258927110745
  C   5.67216419957893     -3.99409462431724      4.09043335639660
  C   3.42135700052454     -2.93659310860027      3.77405992877417
  C   7.02597014754888     -4.15689699866040      3.81124603896149
  H   5.21696969007816     -4.58841448358878      4.87917666692453
  H   8.72667262649107     -3.44538504976772      2.67360659793093
  H   7.60371261007290     -4.88674778180715      4.37156206849611
  H   3.28886204407849     -3.15072348909005      4.83857621681414
  H   2.79670160690677     -3.64207229177546      3.21149501118013
  H   3.04171947925727     -1.93346144398266      3.55889380858819

TS-enantiomerization(P/M)-E-stable-MD
Final Gibbs free energy: -1653.4019921 Eh

69
 
  C   -3.57049466965218      1.99882835784479     -0.09655946125210
  C   -2.13365449225695      1.96259289709882     -0.34554541410936
  C   -1.30653727328532      0.81638123117639     -0.60242473906207
  C   -1.39419226600860     -0.64772684552546     -0.25104066853287
  C   -2.41325484249557     -1.65651130971477     -0.15430637346440
  C   -3.62064596915914     -1.70003529816990     -0.89411597170016
  C   -4.57315114883612     -2.67259907300131     -0.69585934394075
  C   -4.36931212500354     -3.68886637283333      0.25655980661960
  C   -3.14452088223243     -3.78466566925894      0.87221910368001
  C   -2.12214604493366     -2.83742566743255      0.62495667608561
  C   -0.79091263337469     -3.13295773888175      1.00757945290163
  C   0.23134034539445     -2.32547695698174      0.59407158516938
  C   -0.07150279421625     -1.07729347063404      0.01498604159666
  C   0.86429322220644     -0.09849164066338     -0.49626572593338
  C   2.25016999488067     -0.22433900971090     -0.58627859307493
  C   3.15610046277158     -0.72913270415978      0.43950230924973
  C   2.98141581108594     -0.91016062523866      1.84857200957929
  C   1.80572582796493     -0.58682646452111      2.56627920421466
  C   1.71271637674629     -0.80918467958375      3.92217044271749
  C   2.78896520800075     -1.37252633303925      4.63632554044785
  C   3.96840720340845     -1.64271020612240      3.98441219585501
  C   4.10990365411996     -1.39263752842606      2.59762910043589
  C   5.37139798372456     -1.55645792113004      1.96851510260244
  C   5.55967638175462     -1.20143427736437      0.65301068190747
  C   4.45522437231812     -0.77485545173243     -0.09778716256535
  C   4.41272090248772     -0.28542348276993     -1.46467143467364
  C   3.07100415406028      0.08389314224299     -1.76745468326193
  C   0.07877196211071      1.05904232422456     -0.84057785473723
  C   0.63255935900553      2.34138247423971     -0.95240450462111
  C   -0.13898493520751      3.42029382670204     -0.61461235142020
  C   -1.47402801208016      3.23288779785925     -0.20271686130855
  C   -2.10909338311572      4.30563218580274      0.49795398114808
  C   -3.33571866020182      4.16162284346000      1.06186350804001
  C   -4.12624754905470      3.02116308132316      0.73098036933290
  C   -5.49628599853077      2.98366751916630      1.06038930099738
  C   -6.33946681732972      2.04991546720519      0.49045631047268
  C   -5.83374227554950      1.18175509795625     -0.48554936288339
  C   -4.48025624978351      1.17658661579169     -0.77100898647221
  H   -3.75666345475882     -1.00999959362635     -1.70839993289869
  H   -5.47273132513112     -2.67158651074720     -1.30497464512344
  H   -5.13871465706937     -4.43363340026317      0.43868616940549
  H   -2.91398492537558     -4.63135481839461      1.51441825988764
  H   -0.59218554430584     -4.05530523388245      1.54701477455460
  H   1.26470633465685     -2.61005070250472      0.75698410668249
  H   0.80151806229024     -0.53644777982972      4.44745185257520
  H   2.69565674445870     -1.55800968862188      5.70247456795637
  H   4.82593191331745     -2.02833303798651      4.53072500487829
  H   6.20432578792694     -1.92041748043288      2.56502663215478
  H   6.54733159162776     -1.25129649083002      0.20283970558844
  H   1.69327664130247      2.45782856800818     -1.15732831100937
  H   0.29228226414177      4.41609200528945     -0.55826395353509
  H   -1.54077122469323      5.22209951298562      0.63436048978259
  H   -3.77086626435114      4.94803611620359      1.67312941611008
  H   -5.88974538251725      3.74778194632585      1.72641534849843
  H   -7.39687937859902      2.04140124100702      0.73886471664523
  H   -6.50366010772514      0.53236223413386     -1.04206424263610
  H   -4.11267665966732      0.60303998109164     -1.60343923056232
  C   5.42912317686399     -0.21095614006248     -2.40200711842214
  C   2.73400270867235      0.41417927828947     -3.09517396028573
  C   3.78863392884783      0.51113008504344     -4.01981258884044
  C   1.33827524273557      0.62007128339001     -3.60375583446006
  C   5.10874038311883      0.22809239042965     -3.68763640082882
  H   3.54935462732214      0.79557849025721     -5.04148362404486
  H   5.88364261949121      0.30953351500520     -4.44464690518614
  H   6.44408681249362     -0.50838364050182     -2.15305091490453
  H   0.96957843219562     -0.13557317647345      2.04632923281004
  H   1.31676346578577      0.49675254724478     -4.68974402674918
  H   0.95500130968303      1.62086008369485     -3.37169842541958
  H   0.64040267752858     -0.09139771944066     -3.15049339266329

TS-enantiomerization(P/M)-E-metastable-MD
Final Gibbs free energy: -1653.40176126 Eh

69
 
  C   -3.52711416796024      1.89699949320877     -0.86180990001521
  C   -2.08314192190525      1.94007473872885     -0.65449756409372
  C   -1.26959503801882      1.04899432201586      0.12586011669478
  C   -1.39809147575420     -0.38870827971404      0.56106477173620
  C   -2.43932914267742     -1.26929751169568      1.01194753336644
  C   -3.61547818487144     -0.88474170315692      1.70135270492167
  C   -4.59480182431008     -1.78608764095573      2.04879610038425
  C   -4.45066764340097     -3.15182161347828      1.73865066072199
  C   -3.25477186983136     -3.59364067323318      1.22575766743025
  C   -2.20407757957592     -2.69178027059036      0.93177205375923
  C   -0.89548465822711     -3.18948192174345      0.71731377881276
  C   0.15850677783869     -2.32243810919747      0.64063406822975
  C   -0.09536350600078     -0.94184338629221      0.51817957879099
  C   0.87712535915729      0.12814381675962      0.44980722215252
  C   2.26193969718513      0.02000969827130      0.57124036822746
  C   3.12863389122913     -0.96340010688827     -0.06813733682131
  C   2.91137058750979     -1.82900669098603     -1.18715563427681
  C   1.72418759516726     -1.87587169731546     -1.95547845856325
  C   1.58891931924778     -2.75298401906327     -3.00855197896605
  C   2.63166341296965     -3.63754957836955     -3.34908041074573
  C   3.82199939068764     -3.57856617396872     -2.66446978283499
  C   4.00750570416911     -2.66286995988212     -1.60014944329252
  C   5.28180607543429     -2.52586133585528     -0.99102356285814
  C   5.51458446678662     -1.55675523176983     -0.04311455573920
  C   4.44114414522177     -0.77104406712079      0.39976014572266
  C   4.44721225460630      0.34697486298814      1.32694254835139
  C   3.12162663682203      0.85894853617544      1.42105406771791
  C   0.12786406571436      1.32887085869392      0.18045336950263
  C   0.71138346587897      2.47440977057594     -0.37676462615354
  C   -0.05033860087617      3.26581118708695     -1.19313806415845
  C   -1.40254227888045      2.94411258710556     -1.42796414993870
  C   -2.03787219698526      3.54411510039292     -2.55993853204410
  C   -3.28456203688060      3.17885010318063     -2.95390014261845
  C   -4.08712759109183      2.38495653549318     -2.08166444252824
  C   -5.46744036703463      2.23482032231661     -2.32540729887687
  C   -6.31285546039620      1.74358228687643     -1.34993649348778
  C   -5.79536304184833      1.46605866554849     -0.07838889141976
  C   -4.43390021418895      1.55703137607822      0.14897342121830
  H   -3.69963372500815      0.12805174937964      2.05498985210278
  H   -5.46806745842846     -1.44269407860134      2.59630268308000
  H   -5.24175850097542     -3.85602094287939      1.97969164561632
  H   -3.06844369613680     -4.65701203073059      1.09617718866329
  H   -0.73675416454647     -4.26462125667027      0.71341401615109
  H   1.17857150223723     -2.68867904193952      0.61914071264078
  H   0.91307767359174     -1.19506671572621     -1.72790607022196
  H   0.67033033539120     -2.75399118601825     -3.58886406493432
  H   2.50481895704807     -4.33595325976018     -4.17123736610266
  H   4.65496557855988     -4.21718081679180     -2.94875620379127
  H   6.08931364321076     -3.17059671995791     -1.32906191969930
  H   6.51310263826164     -1.40355081234136      0.35710980860614
  H   1.78085450831831      2.63978744724498     -0.27960958633596
  H   0.39805834577674      4.08371480564390     -1.75066893247985
  H   -1.45513543957314      4.24953476794525     -3.14666350863822
  H   -3.72375347469399      3.56734043520953     -3.86914193318997
  H   -5.86452561053538      2.57495943977013     -3.27880880966406
  H   -7.37750814072149      1.64852209405397     -1.54314971462384
  H   -6.46124823781812      1.20824581684429      0.74036843510624
  H   -4.05668226682848      1.46686741975493      1.15208350659737
  C   5.49220756602920      0.85912284115913      2.07732824154799
  C   2.82895327424298      1.82718318254687      2.40192877968027
  C   3.91220626144386      2.35111104826714      3.12929534552457
  C   1.45277678588281      2.30185264191680      2.76319852026042
  C   5.21741015274230      1.90139081985937      2.96412878256273
  H   6.49439543873496      0.44708625120767      1.99707808307375
  H   6.01580021393529      2.33508449459121      3.55965267442201
  H   3.70761529492916      3.12242338489088      3.86775062058933
  H   0.72845865795311      1.48128595942367      2.74067646945568
  H   1.07950805529375      3.06446939481526      2.06911151871313
  H   1.46353178677309      2.73831857667198      3.76545231697912

TS-enantiomerization(P/M)-Z-stable-MD
Final Gibbs free energy: -1653.39755334 Eh

69
 
  C   -3.75853315625352      1.18092303892191      0.70629226655659
  C   -2.31291861176143      1.37681186770033      0.65243420021921
  C   -1.27268250754070      0.38740301830259      0.72811271705068
  C   -1.17013374843315     -1.11494209477053      0.58979092211697
  C   -2.02586177113316     -2.27351122090361      0.69529129532593
  C   -3.05684841365626     -2.48026702588291      1.64516379862606
  C   -3.84952801447549     -3.60565445251590      1.64448915662194
  C   -3.65542957125029     -4.61788501620863      0.68712405655737
  C   -2.56085672140281     -4.54189310100911     -0.13989976769071
  C   -1.68266195613350     -3.43257544977000     -0.09833149954962
  C   -0.41849446156709     -3.52688682738827     -0.73208393985471
  C   0.52441573059706     -2.56675159669686     -0.49736750640943
  C   0.15475462470096     -1.38969073757663      0.18502328765533
  C   0.97141941183144     -0.21025315512294      0.27354394820741
  C   2.34560820848730     -0.13335222789712      0.02327301633823
  C   3.04225981886438      0.86851124593660     -0.77515012985191
  C   2.56655900346144      1.79266596835605     -1.76170423781908
  C   1.22635480283164      1.89086024753073     -2.20124181765479
  C   0.84876169833589      2.82271071098642     -3.14310743900680
  C   1.78999668864394      3.71366206858836     -3.69462136780808
  C   3.11395861952652      3.60347386774969     -3.34164840706927
  C   3.54109345946229      2.63053680611178     -2.40548487327132
  C   4.92601421992983      2.44039775908287     -2.15995858353374
  C   5.36909370531867      1.41415935995532     -1.35858852673616
  C   4.42530389101923      0.62607518139371     -0.68518821082871
  C   4.64171310552243     -0.54144057328715      0.15079172429870
  C   3.37261721939484     -1.03650361863039      0.56813761709218
  C   0.06730141692984      0.86852022092927      0.57670342616659
  C   0.41591888260236      2.21874683495414      0.66400089820304
  C   -0.57746405865460      3.15256716654031      0.53255863858479
  C   -1.91360840350070      2.73560280003930      0.38051970754744
  C   -2.84455562084662      3.67931688881831     -0.15220077584460
  C   -4.12463641481951      3.33263556352151     -0.44283681166754
  C   -4.63125022975912      2.08547646035883      0.02733173863594
  C   -6.01368689430291      1.81348330390298     -0.02485147936031
  C   -6.55920095704451      0.75356673186046      0.67271252992397
  C   -5.72990240710722     -0.01534938428503      1.49892776604670
  C   -4.36629003551939      0.21415775627560      1.51182015964736
  H   -3.15296769065441     -1.79686694916347      2.47228846448133
  H   -4.60555848495166     -3.72442705609250      2.41557998658265
  H   -4.30774838863727     -5.48599035523311      0.66341073555832
  H   -2.30612556868662     -5.36933384107097     -0.79769596485421
  H   -0.19014718651298     -4.40839662339747     -1.32503710360562
  H   1.53548174549300     -2.66115357533003     -0.88408913646274
  H   0.48349589182012      1.20676577709353     -1.81056202202687
  H   -0.18687677378300      2.86207863008758     -3.46989841546986
  H   1.47515338139642      4.45614548343483     -4.42216055049880
  H   3.86338681091463      4.24406094950533     -3.80050848508980
  H   5.63590467429716      3.08996292008625     -2.66616151316391
  H   6.43203864281948      1.21868890550909     -1.24738130482336
  H   1.46085165014945      2.50985417385919      0.69723748761742
  H   -0.34123052544003      4.20896073362797      0.43694601477622
  H   -2.47080458471263      4.67170846575857     -0.39117587598779
  H   -4.80003429723708      4.02695583112335     -0.93601075487392
  H   -6.65310048368410      2.49346828987891     -0.58260049698515
  H   -7.62823997690686      0.56446008849869      0.63656631799664
  H   -6.15470418119246     -0.77359044095440      2.15093390938000
  H   -3.74493482274450     -0.29325972139960      2.22486648982812
  C   3.32421278381244     -2.04378838689761      1.55327660423459
  C   5.83289477236344     -1.10371772675324      0.57581303674316
  C   4.54661586587607     -2.62006774465873      1.94324566010734
  C   2.08446094300548     -2.51165435333123      2.25559374367485
  C   5.77351965819650     -2.18525215223313      1.45668840933731
  H   4.52241178668507     -3.42179250361109      2.67719318552421
  H   6.78936301074502     -0.70028897768549      0.25480805007162
  H   6.68827566721618     -2.66047713188713      1.79952241244255
  H   1.39893280022582     -1.68129527309858      2.45247934785811
  H   2.35338110838162     -2.98332074378988      3.20450448750923
  H   1.52349121944762     -3.24374507774761      1.66254978265273

TS-enantiomerization(P/M)-Z-metastable-MD
Final Gibbs free energy: -1653.39759754 Eh

69
 
  C   -3.83486839714030      0.92017210604331     -0.66563173871608
  C   -2.39680343029476      1.08983377536922     -0.84999529081497
  C   -1.35237125554943      0.11796382645355     -0.67395378521981
  C   -1.20523247404794     -1.22952901796843     -0.00490096070200
  C   -2.04516803151860     -2.32571233808885      0.41740940828521
  C   -3.16863331896129     -2.84542202541548     -0.27229303841709
  C   -3.93458995510679     -3.87348997739184      0.22931634024798
  C   -3.61985330849471     -4.46284621276723      1.46733279286204
  C   -2.44443947034849     -4.11043542709372      2.08567515484130
  C   -1.59579523258732     -3.11676652886402      1.54122609453072
  C   -0.26734750252832     -3.00080938045508      2.02167073249593
  C   0.62623971060935     -2.21845705602798      1.34623687424886
  C   0.16149552964105     -1.36683583743703      0.32308561526054
  C   0.93986284509715     -0.32123388207990     -0.28288954176012
  C   2.33137666890597     -0.18620174545262     -0.23268108255968
  C   3.08964648612185      1.02552105464320      0.05686162864860
  C   2.70635453854276      2.25653359142577      0.68235604576839
  C   1.42182419572468      2.53695266780452      1.20245039624104
  C   1.13119885590572      3.75749076644612      1.77166395886313
  C   2.10792759190646      4.76949020762881      1.84783201429948
  C   3.38624644591326      4.51008854650273      1.41414105575055
  C   3.72759259478236      3.25279059525725      0.85920664301745
  C   5.08006531023734      2.95869674166102      0.54533219724877
  C   5.45401415072323      1.70157572459473      0.13131920835803
  C   4.45911770295137      0.74003257693056     -0.09424923462827
  C   4.60739267498968     -0.65709016962991     -0.46151734410251
  C   3.31167626908406     -1.24639091453878     -0.51984341010773
  C   -0.01395815992514      0.59035105384622     -0.86012706269848
  C   0.29561514828095      1.80643753006954     -1.47496564636467
  C   -0.69533377540679      2.74567102072670     -1.58574277060588
  C   -1.99710413794355      2.44419241175565     -1.14210619814250
  C   -2.88095101169155      3.53791185584192     -0.88998456361574
  C   -4.11257213171837      3.35034064437418     -0.35029840700615
  C   -4.64382800550737      2.02957861243827     -0.27150537217690
  C   -6.00573691355430      1.82610949427479      0.03110317398950
  C   -6.60392598409952      0.59668354577894     -0.16420986970552
  C   -5.85703940773538     -0.43990278075411     -0.73827857341008
  C   -4.50850167136844     -0.26133509395240     -0.98671408176038
  H   -3.36716010116756     -2.51312038185012     -1.27755045632183
  H   -4.76618370288356     -4.25306229071833     -0.35772779515547
  H   -4.24979116480193     -5.24481400860606      1.88133529158534
  H   -2.10692700996359     -4.63932610708270      2.97377008835545
  H   0.04179717035149     -3.60557775703888      2.86989769155450
  H   1.67577790423246     -2.18868811450534      1.62609547260202
  H   0.65505915513952      1.77276687216265      1.17676227189838
  H   0.13777775297704      3.93552206271861      2.17462692092445
  H   1.85978352254945      5.73367346339181      2.28206955759838
  H   4.16796211113586      5.25877849885290      1.51790371651448
  H   5.82684989222849      3.73475260476703      0.69399861535851
  H   6.50199480526906      1.45832685964021     -0.02061005472968
  H   1.32407784515622      2.04068396596449     -1.72988642821331
  H   -0.47110671827815      3.75762337897014     -1.91217547995450
  H   -2.50330692934764      4.54046148693971     -1.07425567750804
  H   -4.74127857111500      4.19214537883296     -0.07178880591677
  H   -6.59263277631087      2.67680474837763      0.36912901306900
  H   -7.65795611056790      0.45732651528743      0.05830968519270
  H   -6.33687544450609     -1.37476807760140     -1.01445925676815
  H   -3.95888826395464     -1.00833245789223     -1.52705648377541
  C   5.75604900181488     -1.35945274098646     -0.78244459589752
  C   3.17649291082696     -2.54470726185533     -1.05290454248982
  C   5.62362724469650     -2.68828735641093     -1.18957924641807
  H   6.73262840928639     -0.88470258547198     -0.74426753526859
  C   4.36045949521017     -3.24811648601223     -1.33852441659059
  H   6.50498285152941     -3.27390485592573     -1.43530920703393
  H   4.27359001047457     -4.26358432218998     -1.71714864400529
  C   1.87636929535147     -3.21109512227921     -1.39111033136597
  H   2.04900710668732     -4.01448070828087     -2.11210282028189
  H   1.16353420946235     -2.49747167897223     -1.81679972266194
  H   1.39069295462837     -3.64733348417518     -0.51052818673942

TS-enantiomerization(P/M)-E-intermediate-MD - patwhay A
Final Gibbs free energy: -1653.39313492 Eh

69
 
  C   -3.69394960066379      1.97512041630446     -0.79365244424099
  C   -2.27434991951671      1.88470445776229     -1.11265373798378
  C   -1.26900502182273      1.11507225628678     -0.42841391990347
  C   -1.32113840114478     -0.13213041517213      0.41623046172070
  C   -2.22376540071500     -0.79016063764104      1.32531579523305
  C   -2.92583620355478     -0.17219239425054      2.39147897478617
  C   -3.76290945577811     -0.88362301467638      3.22011016981543
  C   -3.95343818786745     -2.26635975187694      3.02874634281595
  C   -3.17812371305643     -2.92787157535567      2.10712770553777
  C   -2.23806402966242     -2.23198841421680      1.30805291087688
  C   -1.23891956837651     -2.94251926241525      0.59992972188931
  C   -0.14035525841427     -2.26725983576002      0.13283541157956
  C   -0.15388529320238     -0.86029275486560      0.11584420803418
  C   0.86457600008779      0.07506383846641     -0.36955071241172
  C   2.22831558272483     -0.04029422769052     -0.27644997932829
  C   2.98955981629950     -1.27052850707090      0.04054178017740
  C   2.83168818226960     -2.26621397027594      1.03825875013582
  C   1.93787843571718     -2.15450212013283      2.13195798498412
  C   1.85692617339971     -3.14524379138830      3.08107166825731
  C   2.65735289720134     -4.30388855570646      2.98144958075942
  C   3.57434399727443     -4.41950745317575      1.96419508385816
  C   3.71656042111330     -3.39786038785665      0.99307109095592
  C   4.75778655144364     -3.44646928231665      0.03092752437589
  C   5.00222147021265     -2.37944492237093     -0.80335614344105
  C   4.13661944186090     -1.27387180512801     -0.76288050140767
  C   4.30521325374739      0.06105481712256     -1.33511649408358
  C   3.23737191670621      0.87514253407451     -0.86973466081205
  C   0.06753097209309      1.17844090792413     -0.91651466172083
  C   0.43918415853717      1.94932586422286     -2.01539663655149
  C   -0.52874085622256      2.62448229814211     -2.71578221047705
  C   -1.87291253686120      2.56440539781831     -2.31643440649577
  C   -2.84434503007749      3.09716586958895     -3.22212248280766
  C   -4.17459104178655      2.95362230957191     -3.01035217499393
  C   -4.63590471043470      2.40938721759319     -1.77651830211902
  C   -6.01403961551192      2.39969684868910     -1.47926402978530
  C   -6.47325262727772      2.05274524971824     -0.22473276152304
  C   -5.54469665837339      1.75896929889356      0.78212996366048
  C   -4.19469464383513      1.73831162200216      0.49059642776833
  H   -2.72018050400324      0.86448940959196      2.62994530750064
  H   -4.25462281000359     -0.37705129209786      4.04568633633258
  H   -4.64733671385116     -2.81474089600571      3.65924328047735
  H   -3.21803587465883     -4.01149060709867      2.02682184759204
  H   -1.29744609313968     -4.02565199030959      0.53709918607249
  H   0.70234385977553     -2.80292486907551     -0.28794298988722
  H   1.17295021033116     -3.03413750502992      3.91795171119825
  H   2.56893738205086     -5.08725767014460      3.72880125707237
  H   4.22959567124604     -5.28539267357832      1.90685130694240
  H   5.40578693626966     -4.31933701368191      0.01064136707830
  H   5.85901511598867     -2.38412142173280     -1.47160651315029
  H   1.45630971248454      1.91859963412772     -2.38669303403748
  H   -0.27772444248651      3.14450042216450     -3.63633635100377
  H   -2.47596769021345      3.57423652314587     -4.12662643255966
  H   -4.90233304889266      3.30238633219522     -3.73862934356467
  H   -6.71059091447666      2.70905846648565     -2.25475273698914
  H   -7.53774277337236      2.05720279414800     -0.00827853565558
  H   -5.87804775142358      1.56823024081496      1.79876104218711
  H   -3.48639275598244      1.59343124431534      1.28170101970659
  C   5.37385233907477      0.59877166939595     -2.03248751146504
  C   3.35565407367871      2.26593950570659     -0.91066686366996
  C   4.45794298444128      2.79637407562112     -1.60772287229503
  C   2.45283091105804      3.20839175069906     -0.16433802389535
  C   5.42163955729744      1.98699846701886     -2.19579287648368
  H   4.56921847923569      3.87744561711798     -1.65233399273318
  H   6.25199652159667      2.44066764118047     -2.72960676855124
  H   6.17746105854106     -0.03157627951640     -2.40332862642804
  H   1.32629291396859     -1.26297511172033      2.22570159687958
  H   3.06303888173565      3.93275201835934      0.38560951426877
  H   1.80491588442505      3.77582534679710     -0.84268584432250
  H   1.81042738277212      2.68086804626763      0.54406924624823

TS-enantiomerization(P/M)-E-intermediate-MD - patwhay B
Final Gibbs free energy: -1653.39315349 Eh

69
 
  C   -3.02401338898870      2.96148568195905      0.53900603598207
  C   -1.82526235708474      2.56819968465901     -0.19223549741627
  C   -1.16013542763411      1.29152595902791     -0.16720701959455
  C   -1.09898611273137      0.17859789397034      0.84710362563343
  C   -1.93480418576562     -0.41464728437055      1.85848096480300
  C   -3.29685821340657     -0.77756911209141      1.70131970220431
  C   -4.01855773055311     -1.35247737755034      2.72208271066127
  C   -3.41866423210070     -1.59669601495941      3.97331480594778
  C   -2.06648746320791     -1.39971351906411      4.11745002571344
  C   -1.28207833542660     -0.90031009690330      3.04886447589274
  C   0.12966190175220     -0.99603880798145      3.09400520242914
  C   0.84864349842619     -0.84895206886232      1.93526934069074
  C   0.21111252150234     -0.33587839822920      0.79046008542371
  C   0.76283586863762     -0.05248127781625     -0.53728609968204
  C   1.71345345122353     -0.76079864694301     -1.22788077797065
  C   2.64364754914972     -1.77014014471708     -0.67096790242095
  C   2.45570289388657     -2.87565731775129      0.19770130142511
  C   1.18525001431258     -3.37232160066619      0.58118109713433
  C   1.07467457809928     -4.47050811577939      1.40012250661700
  C   2.22756531996121     -5.12328749738528      1.88792235769321
  C   3.47439193650611     -4.70119424960844      1.49251402898001
  C   3.62523845800218     -3.60031742685829      0.61383538212928
  C   4.89759351405794     -3.25553423319734      0.09043624062891
  C   5.02398844770674     -2.30016448040177     -0.89195544941198
  C   3.88236852490383     -1.59080085450740     -1.29986791320682
  C   3.68938844975891     -0.73468558628141     -2.46901896322362
  C   2.31286080334571     -0.38926877240973     -2.53607240678731
  C   0.00926171402379      1.13196168701090     -0.96416407163160
  C   0.52761825671363      2.14714680318929     -1.76470321309159
  C   -0.06178667874409      3.38584439715259     -1.73758409615394
  C   -1.18739342815872      3.62451785217996     -0.93387248605463
  C   -1.59723887124931      4.98694119718320     -0.78078958460852
  C   -2.56841155589747      5.34821704767384      0.09153233286129
  C   -3.32494233368794      4.34128270777655      0.75834121719732
  C   -4.43625552918433      4.70007384875833      1.54827886788738
  C   -5.29334950016457      3.74440862323977      2.05490586382225
  C   -5.07939994403610      2.39888858899539      1.72928683121206
  C   -3.97694101573053      2.03727827636175      0.97984044376785
  H   -3.75668663722413     -0.69895922621852      0.72316327322240
  H   -5.04973765256355     -1.64638528428817      2.54788948727603
  H   -4.00450769378951     -2.01155509818290      4.78844390583506
  H   -1.55902380925797     -1.69571121049460      5.03244085288004
  H   0.61487599771850     -1.29826455131928      4.01799311937588
  H   1.91222889925765     -1.05445405457295      1.91321879886696
  H   0.09048986249588     -4.84193442537547      1.67202262399443
  H   2.12451207415656     -5.97857238159877      2.54965318064792
  H   4.36635753900171     -5.22757195845345      1.82382984020079
  H   5.76736319908431     -3.81121845609260      0.43215730561307
  H   5.98727136685416     -2.10831621899558     -1.35668714744688
  H   1.45300999545583      1.99844747194233     -2.30768097617385
  H   0.38665010586658      4.21886656934222     -2.27213408019294
  H   -1.05630484723673      5.73909776783132     -1.34931561825639
  H   -2.82465718158332      6.39279965437520      0.24929123801942
  H   -4.62514016244198      5.75683109878789      1.72104291977415
  H   -6.14981521863607      4.03677927682841      2.65572079692463
  H   -5.78753668317026      1.63732900752683      2.04477429109763
  H   -3.86360853866247      1.01854290847818      0.66767432242083
  C   4.56277777947869     -0.43127254901827     -3.49983098353918
  C   1.76831452928737      0.06393235041037     -3.73930942481576
  C   2.66805887571659      0.34995574348030     -4.78375876701509
  C   0.29282835895450      0.15231249691082     -4.01339013266342
  C   4.03732765907848      0.15264764773242     -4.65693215533896
  H   2.26512162582192      0.70467201681118     -5.72973346300047
  H   4.69457068329453      0.39365072271795     -5.48774264902044
  H   5.61822026816445     -0.68089809695536     -3.43421465535016
  H   0.29203868238868     -2.88568346228676      0.20312564954758
  H   0.07619996119141     -0.31597949878405     -4.97946590623996
  H   -0.04976116894241      1.19214023962032     -4.07096623993236
  H   -0.29512926797703     -0.34815586496192     -3.24092937219416

TS-enantiomerization(P/M)-Z-intermediate-MD - patwhay A
Final Gibbs free energy: -1653.39245552 Eh

69
 
  C   -3.85010408420571      1.28961049744943      0.39794222249130
  C   -2.42569745632258      1.50805667303973      0.17430580735707
  C   -1.38998225555712      0.51236521696515      0.06155234662075
  C   -1.25950783723048     -0.90418079135141      0.55846722556614
  C   -2.10183733084153     -2.03640602398460      0.84539936718265
  C   -3.12274534778284     -2.54698094030061      0.00325031361443
  C   -3.87616188213195     -3.64252837731864      0.35661951935102
  C   -3.65592356649067     -4.29630515213771      1.58535992491627
  C   -2.57964313012575     -3.92848240758384      2.35600686001024
  C   -1.72830842790234     -2.86625846011540      1.96376394751692
  C   -0.46194120481898     -2.70308952065567      2.57544003075082
  C   0.48222900397152     -1.91984732000509      1.96140531186863
  C   0.09556569553098     -1.08030074528537      0.90154336553295
  C   0.89832246257373     -0.12366893576838      0.13745243998128
  C   2.20699573745421     -0.25386022704897     -0.25351838970093
  C   3.03722428830259      0.77586767900087     -0.91847321721884
  C   2.78799717864344      1.65533999520402     -2.00245146538156
  C   1.63166442884622      1.59429413852159     -2.81914650114958
  C   1.46021620204971      2.46983174508633     -3.86464518840264
  C   2.43305990534965      3.45401880441610     -4.14638121424590
  C   3.58734031743020      3.51105546217002     -3.40291668650722
  C   3.81231899679389      2.60569366346465     -2.33676888345740
  C   5.04703081715272      2.59407055554358     -1.63860275400350
  C   5.32142612119015      1.62862689107410     -0.69723814296865
  C   4.32377758998382      0.69527645485373     -0.37107930150554
  C   4.43228691475297     -0.55160487887833      0.38402461039321
  C   3.19212810102217     -1.23750135250955      0.27211761797914
  C   -0.05296195576669      0.95950145225574     -0.14329641592102
  C   0.29008444220043      2.30628154574965     -0.24580571944710
  C   -0.68223414572148      3.25857787924525     -0.07522252288984
  C   -2.01122584182174      2.88642887833412      0.17961441949739
  C   -2.90925652304685      3.92797531160630      0.57495156333647
  C   -4.16747181996980      3.66456684128016      1.00120369876685
  C   -4.67935087581328      2.33842573544251      0.90341016988238
  C   -6.03237836318885      2.08021321952087      1.20430678033093
  C   -6.60120300147290      0.84924382533370      0.94831236403042
  C   -5.82777394388807     -0.14036538220479      0.32803164048985
  C   -4.49454477742067      0.09620219135666      0.05609506807740
  H   -3.24758762066440     -2.13090847077459     -0.98973024366451
  H   -4.62492738055575     -4.02151903938209     -0.33311956544575
  H   -4.28253014979446     -5.13361250845171      1.87861532597212
  H   -2.31652621355170     -4.49697416594478      3.24479014925216
  H   -0.21515005506386     -3.28861535458673      3.45690057365528
  H   1.50389380711411     -1.89180227119574      2.32429869675891
  H   0.88205774606691      0.83637612263854     -2.61599717854637
  H   0.57093816309505      2.40004812571181     -4.48488091746718
  H   2.27686750125274      4.14732640767441     -4.96787606938749
  H   4.35938868818667      4.24029913093151     -3.63671542440669
  H   5.79953418113762      3.33260811515179     -1.90376068675580
  H   6.29911714634464      1.57774820768230     -0.22589982066800
  H   1.32568567368434      2.60498100277177     -0.33585408151497
  H   -0.41845824142048      4.31240356954229     -0.04895822577077
  H   -2.52452898591973      4.94450355120012      0.58048152212039
  H   -4.81769754948401      4.45676156805101      1.36362975050284
  H   -6.63200691586088      2.88974013419404      1.61348672993425
  H   -7.64704104942204      0.66781456102662      1.17914028761590
  H   -6.27474982658451     -1.08792830385804      0.03930219013275
  H   -3.93082341836858     -0.63422779296205     -0.48804345665018
  C   3.14607175311656     -2.61588834510224      0.48951830490771
  C   5.54627979457068     -1.15337615799132      0.94381211825464
  C   4.29059719642730     -3.21547411177587      1.05078575825155
  C   2.03123103897190     -3.50890275433480      0.01806392191566
  C   5.44779075170208     -2.49692295411006      1.32074760078398
  H   4.27283590170151     -4.28727481847079      1.23579945121215
  H   6.48492750065721     -0.61536183136401      1.04388174933617
  H   6.30461180139785     -3.00096154449566      1.75895776064467
  H   1.52299246520391     -4.00553683058471      0.85087421935812
  H   2.45564905580214     -4.29305602193841     -0.61935095856003
  H   1.28214280852899     -2.96241136101852     -0.55792969451632

TS-enantiomerization(P/M)-Z-intermediate-MD - patwhay B
Final Gibbs free energy: -1653.39238719 Eh

69
 
  C   -3.71900044635581      0.75921400665996     -1.49194517484526
  C   -2.29985506122673      1.05512612445430     -1.33540218191973
  C   -1.34334118840196      0.36346210092209     -0.50972669024030
  C   -1.27698372330672     -1.03809821718408      0.03979739482274
  C   -2.17309860741889     -2.07704002019232      0.47628386985764
  C   -3.27707886185103     -1.90867552071613      1.35055225505965
  C   -4.07601403877098     -2.96462956513754      1.72431161919637
  C   -3.81977170726957     -4.26275275177995      1.24000868497424
  C   -2.67503638292285     -4.49334931395832      0.51600103990686
  C   -1.78429115773296     -3.43809754262420      0.20041586482427
  C   -0.47419946783762     -3.72278397551473     -0.25488558879782
  C   0.47895864250871     -2.73716262924385     -0.21027976128530
  C   0.08219488026873     -1.40748647845826      0.01786322728202
  C   0.89622227923600     -0.19104593074987      0.05621909009678
  C   2.16331557061520     -0.04832943333032      0.56171161482584
  C   3.01599760794046      1.15937931691932      0.48154561827379
  C   2.75535554222238      2.53436987481491      0.70979916169006
  C   1.54542207874133      3.02809621555629      1.25738212692376
  C   1.36396567643892      4.37437810593355      1.46611174034196
  C   2.38021794211926      5.29745413337232      1.13484356625892
  C   3.58316364525215      4.84826528461123      0.64542561753482
  C   3.81740277249566      3.46534525451214      0.44594379026446
  C   5.09272009287922      2.99210328637178      0.04385694251568
  C   5.36309937860143      1.64427313161107     -0.01757283303684
  C   4.32787093606995      0.73135898596312      0.24267469783053
  C   4.40053024004969     -0.70845740563285      0.48482428149498
  C   3.11100757798030     -1.14714454718923      0.89178253177313
  C   0.00439086469592      0.82382445030439     -0.51959997380335
  C   0.43079579732240      1.90956320972003     -1.28220782374753
  C   -0.46140767301179      2.52774168849768     -2.12110402563995
  C   -1.79304552418988      2.09062444884552     -2.19705561128425
  C   -2.59027389351411      2.62641954093315     -3.25758510429990
  C   -3.83341696479705      2.15948852828686     -3.52429719563198
  C   -4.44072261587256      1.22847053214004     -2.63285355175679
  C   -5.78722094085152      0.85194529512178     -2.81511136206366
  C   -6.45452427364959      0.09885077552689     -1.87064509632608
  C   -5.79140038422164     -0.24919028030048     -0.68680317052855
  C   -4.46403352464958      0.09150008405315     -0.51429617023782
  H   -3.43758088943125     -0.94583084836465      1.82131316222446
  H   -4.89066345126649     -2.79725122488954      2.42316580202014
  H   -4.47823844086881     -5.08479448489024      1.50529043170911
  H   -2.39101466245595     -5.50530053026737      0.23761049100027
  H   -0.21203382446240     -4.74277405365025     -0.52249956531722
  H   1.52112124373464     -2.96025678925760     -0.41124603279705
  H   0.76187467636834      2.32596269564091      1.52304671065698
  H   0.43255734248767      4.73218329398880      1.89602916697523
  H   2.21662039639068      6.35963239026729      1.29264591363723
  H   4.38550073961470      5.54818192863839      0.42426638992102
  H   5.87476286131127      3.71901597751851     -0.16127495624560
  H   6.36442989721169      1.29072832796127     -0.24758680799108
  H   1.47628404026715      2.18548743334725     -1.30909350256592
  H   -0.12599222405497      3.30625179417089     -2.80085138986543
  H   -2.13710289009967      3.38715260556052     -3.88789156488015
  H   -4.40288126854246      2.52604588569994     -4.37458611364909
  H   -6.30307981045317      1.20109419103324     -3.70638467962657
  H   -7.49432732384387     -0.17687996985423     -2.02163616120575
  H   -6.32037179000480     -0.76785052971156      0.10827167865820
  H   -3.98734670321986     -0.10748523427587      0.42419492577683
  C   2.98380528376927     -2.33792141994663      1.60986546885436
  C   5.50553779613193     -1.53944573919855      0.55593879213338
  C   4.11920218559812     -3.16857645795132      1.68061894999641
  C   1.77958976643577     -2.70322875070246      2.43423422966678
  C   5.33944666895922     -2.80612195943696      1.12554921208247
  H   4.03948404434809     -4.10516084327684      2.22808613682228
  H   6.48430590726967     -1.20334975769582      0.22480525902819
  H   6.18688577218919     -3.48175037610928      1.20070199093036
  H   2.10316231806513     -2.89310816972304      3.46402747784968
  H   1.29462663260782     -3.61508706681854      2.07072846113897
  H   1.03352061835849     -1.90657308092570      2.44667670275812
